# Supplementary material for: A Glucuronic Acid-Producing Endophyte Pseudomonas sp. MCS15 Reduces Cadmium Uptake in Rice by Inhibition of Ethylene Biosynthesis
Source: Front Plant Sci. 2022 Apr 14;13:876545. doi: 10.3389/fpls.2022.876545 (PMC9047996; doi:10.3389/fpls.2022.876545)
Supplement: Supplementary file 1 [file Data_Sheet_1.ZIP]

Archive with 5 entries (5 files):
- Supplementary_Material.docx
- Table 1.xlsx
- Table 2.xlsx
- Table 3.xlsx
- Figure S1.pdf
