# Supplementary material for: A Glucuronic Acid-Producing Endophyte Pseudomonas sp. MCS15 Reduces Cadmium Uptake in Rice by Inhibition of Ethylene Biosynthesis
Source: Front Plant Sci. 2022 Apr 14;13:876545. doi: 10.3389/fpls.2022.876545 (PMC9047996; doi:10.3389/fpls.2022.876545)
Supplement: Supplementary file 1 [file Data_Sheet_1.ZIP › Table 1.xlsx]

## Sheet: Sheet1
Primer name	Sequence (5‘-3’）
MCS15-F	CGGGAACATTGAGACAGG
MCS15-R	AAGGGCCATGATGACTTG
OsACO3-F	CCACTACAGGCAGGTGATGAA
OsACO3-R	GCCCAGATTCTCGCACAGC
OsACO4-F	GGCGAACAAGTGATTCAAATT
OsACO4-R	CAGCAGGTTCAGACTTCAGATT
OsACO5-F	GCGTCATCCTGCTGTTCCAG
OsACO5-R	CCGTTGCTGAGCACCTCCA
OsACS2-F	CGCCATACTACCCAGCTTTCG
OsACS2-R	GCAGCAGCTTTATTCCTGACCT
OsACS5-F	CACCTTCATCCTCGCCAACC
OsACS5-R	CGTCCTCCACCTCAAGTCCCT
OsIRT1-F	GTCGGTGCTCGTCTTCTTCTTC
OsIRT1-R	GTCGGGCTGTTGTCCCTGTA
OsIRT2-F	TCCTCGGCACCGGCTACAT
OsIRT2-R	CGAACGGGAACTCCGACCAT
OsNAS1-F	TGGCGGGTTCGACGTTCTG
OsNAS1-R	CCTTGTTGGCGGCAAACTCTT
OsNAS2-F	GCTCATCCGCCTCTGCTCC
OsNAS2-R	CCAGCTTGCTCAGGTTGACGT
OsYSL15-F	CCACGCTCAACATCTCCG
OsYSL15-R	TGTCGATCCGAACCCACC
OsActin1-F	GACTCTGGTGATGGTGTCAGC
OsActin1-R	GGCTGGAAGAGGACCTCAGG
