# Supplementary material for: A Glucuronic Acid-Producing Endophyte Pseudomonas sp. MCS15 Reduces Cadmium Uptake in Rice by Inhibition of Ethylene Biosynthesis
Source: Front Plant Sci. 2022 Apr 14;13:876545. doi: 10.3389/fpls.2022.876545 (PMC9047996; doi:10.3389/fpls.2022.876545)
Supplement: Supplementary file 1 [file Data_Sheet_1.ZIP › Table 2.xlsx]

## Sheet: Cd24
Gene name	FDR	log2FC	regulated	NR_annotation
Os09g0451400	1.98272e-22	1.94757	up	1-aminocyclopropane-1-carboxylate oxidase 4 (OsACO1)
Os05g0322900	4.01705e-12	1.50079	up	probable WRKY transcription factor 70
Os05g0405000	1.86967e-05	1.50158	up	pyruvate, phosphate dikinase 1, chloroplastic
Os05g0128300	4.59053e-07	1.50276	up	uncharacterized protein LOC4337693
Os11g0213000	5.43247e-19	1.5062	up	Protein kinase domain containing protein, expressed
Os02g0105400	0.000183834	1.5077	up	L-lactate dehydrogenase A
Os01g0854800	8.45088e-07	1.50795	up	cytochrome P450 86A1
Os03g0287100	8.57675e-07	1.50811	up	Os03g0287100
Os06g0184400	6.16047e-12	1.50819	up	formin-like protein 6
Os11g0303800	2.41184e-06	1.51017	up	flavonoid O-methyltransferase-like protein Os11g0303600
Os01g0705700	0.00349186	1.5105	up	bHLH protein-like
Os01g0624700	7.0523e-09	1.51185	up	WRKY transcription factor 22
Os01g0678400	1.26113e-05	1.51362	up	Os01g0678400, partial
Os02g0203300	2.78279e-06	1.51416	up	cyanidin 3-O-rutinoside 5-O-glucosyltransferase
Os04g0655400	1.59543e-07	1.51507	up	Os04g0655400, partial
Os03g0800200	0.00126178	1.51507	up	hypothetical protein E2562_018976 [Oryza meyeriana var. granulata]
Os03g0258200	1.29091e-08	1.51893	up	probable carboxylesterase 17
Os01g0533900	7.1692e-13	1.52046	up	ABC transporter B family member 11 isoform X2
Os06g0472200	3.90807e-07	1.52131	up	hypothetical protein EE612_034094, partial [Oryza sativa]
Os04g0561000	1.16946e-08	1.52272	up	Os04g0561000
Os06g0331900	0.00334749	1.52324	up	aluminum-activated malate transporter 10
Os01g0688600	4.158e-05	1.52343	up	hypothetical protein DAI22_01g284600
Os03g0305100	9.62521e-19	1.52584	up	acetate/butyrate--CoA ligase AAE7, peroxisomal
Os06g0690200	4.44544e-13	1.526	up	receptor protein kinase-like
Os11g0531700	4.75341e-08	1.52643	up	nudix hydrolase 13, mitochondrial isoform X1
Os03g0187600	6.72489e-09	1.52735	up	GEM-like protein 1
Os06g0257600	5.93005e-05	1.52795	up	GDSL esterase/lipase [Panicum miliaceum]
Os09g0309200	1.02255e-06	1.53116	up	calmodulin-binding protein 60 C isoform X1
Os03g0191900	7.48112e-06	1.53298	up	ethylene-responsive transcription factor RAP2-13
Os02g0820200	3.45263e-05	1.53374	up	RING-H2 finger protein ATL1
Os06g0133900	6.98495e-27	1.53575	up	3-phosphoshikimate 1-carboxyvinyltransferase 2
Os12g0218800	0.000650252	1.53577	up	uncharacterized protein LOC4351794
Os03g0822700	3.82689e-22	1.53609	up	hsp70 nucleotide exchange factor fes1 isoform X1
Os02g0661100	1.0169e-14	1.53677	up	probable trehalose-phosphate phosphatase 1
Os07g0535800	1.19984e-06	1.53706	up	hypothetical protein EE612_039761 [Oryza sativa]
Os03g0762500	0.000276809	1.53892	up	expressed protein
Os02g0718600	0.0052339	1.53941	up	hypothetical protein EE612_013309, partial [Oryza sativa]
Os01g0213400	2.26443e-05	1.54072	up	RING-H2 finger protein ATL46
Os10g0512400	6.02009e-06	1.54109	up	cytochrome P450 84A1
Os07g0541000	0.000355332	1.54258	up	cysteine-rich receptor-like protein kinase 10
Os10g0542900	0.0256878	1.54451	up	chitinase 8
Os08g0472800	0.000112513	1.54462	up	abscisic acid 8'-hydroxylase 2
Os08g0476900	0.0060109	1.54806	up	patatin-like protein 2
Os09g0400500	0.000362554	1.54866	up	putative receptor kinase
Os01g0562600	9.43736e-07	1.54915	up	UPF0481 protein At3g47200
Os09g0554300	1.97452e-13	1.54923	up	protein PIN-LIKES 7
Os01g0784200	7.42113e-06	1.55017	up	receptor-like serine/threonine-protein kinase SD1-8
Os01g0159300	7.71579e-39	1.55094	up	E3 ubiquitin-protein ligase MBR1
Os06g0253100	1.51402e-05	1.55191	up	16.0 kDa heat shock protein, peroxisomal
Os04g0449500	1.39571e-23	1.55253	up	uncharacterized membrane protein At3g27390
Os03g0324900	4.33539e-07	1.55924	up	E3 ubiquitin-protein ligase SIRP1-like
Os05g0161500	0.000829955	1.5597	up	probable GTP diphosphokinase CRSH2, chloroplastic
Os05g0580000	3.93143e-05	1.55971	up	glucose-1-phosphate adenylyltransferase large subunit 3, chloroplastic/amyloplastic-like
Os03g0834050	3.38242e-05	1.55971	up	Os03g0834050
Os10g0122000	0.00423732	1.56031	up	UDP-glycosyltransferase 91C1
Os05g0414700	5.62906e-19	1.56175	up	Os05g0414700, partial
Os05g0361700	0.000495432	1.56198	up	ethylene-responsive transcription factor ERF071
Os09g0361200	0.0130025	1.56201	up	Os09g0361200
Os01g0621900	1.20724e-14	1.56276	up	hypothetical protein OsJ_02649
Os06g0215100	5.60173e-08	1.56282	up	uncharacterized protein LOC4340480
Os08g0198900	2.06699e-38	1.56303	up	zinc finger BED domain-containing protein RICESLEEPER 2-like isoform X1
Os03g0203700	1.84097e-07	1.56338	up	calcium-transporting ATPase 2, plasma membrane-type
Os01g0687400	4.70056e-09	1.56396	up	acidic endochitinase
Os11g0536000	1.69609e-14	1.56482	up	uncharacterized protein LOC4350654
Os10g0483400	0.000735304	1.56495	up	hypothetical protein DAI22_10g135900
Os10g0447900	2.3726e-05	1.56706	up	expressed protein
Os04g0523700	7.04107e-17	1.56757	up	Os04g0523700
Os07g0230600	6.22075e-05	1.56773	up	Os07g0230600
Os06g0151700	1.63827e-06	1.56785	up	putative serine/threonine-protein kinase-like protein CCR3
Os11g0132900	2.99088e-08	1.5685	up	D-mannose binding lectin family protein, expressed
Os09g0478200	7.04736e-06	1.56867	up	hypothetical protein EE612_048520 [Oryza sativa]
Os01g0719300	1.91523e-05	1.56893	up	probable sulfate transporter 3.5
Os09g0399800	2.42553e-13	1.56898	up	probable cinnamyl alcohol dehydrogenase 8A
Os07g0122000	0.00676393	1.57017	up	hypothetical protein OsI_24720 [Oryza sativa Indica Group]
Os07g0539100	1.95506e-12	1.5705	up	glucan endo-1,3-beta-glucosidase 3 isoform X2
Os09g0517100	4.60862e-12	1.5705	up	disease resistance protein PIK6-NP-like isoform X1
Os06g0587000	4.59901e-10	1.57085	up	hypothetical protein EE612_035026 [Oryza sativa]
Os12g0610800	4.70544e-07	1.57227	up	hypothetical protein OsJ_36834
Os11g0661800	4.85426e-07	1.57233	up	uncharacterized protein LOC4351068 isoform X1
Os11g0551700	0.00874223	1.57345	up	Os11g0551700
Os01g0110200	0.00035508	1.57375	up	hypothetical protein DAI22_01g114600
Os02g0181900	2.00733e-16	1.57451	up	hypothetical protein OsI_06111 [Oryza sativa Indica Group]
Os03g0694500	3.12457e-06	1.57658	up	nucleobase-ascorbate transporter LPE1
Os04g0184100	0.0181718	1.57899	up	probable amidase At4g34880
Os11g0155100	0.000897057	1.57978	up	hypothetical protein EE612_053574, partial [Oryza sativa]
Os02g0168100	2.37299e-13	1.58041	up	hypothetical protein EE612_009086, partial [Oryza sativa]
Os11g0126900	2.83995e-10	1.58349	up	hypothetical protein OsI_34934 [Oryza sativa Indica Group]
Os01g0626400	6.76889e-11	1.584	up	WRKY transcription factor 71
Os02g0654700	7.28452e-09	1.58542	up	hypothetical protein OsI_08320 [Oryza sativa Indica Group]
Os07g0502200	3.03322e-06	1.5886	up	putative MATE efflux protein family protein
Os02g0807200	5.95542e-07	1.58985	up	wall-associated receptor kinase 1 isoform X2
Os01g0756300	0.00607839	1.5899	up	uncharacterized protein LOC4325140
Os03g0411800	3.95832e-13	1.59113	up	zinc transporter 2
Os06g0725100	9.0184e-08	1.59295	up	GDSL esterase/lipase At5g55050
Os04g0422300	0.00206786	1.59385	up	WAT1-related protein At3g30340
Os03g0161900	3.11236e-05	1.59628	up	Putative heat shock protein
Os01g0855000	6.8555e-08	1.59884	up	glycerol-3-phosphate 2-O-acyltransferase 6
Os05g0227600	2.88881e-07	1.60026	up	extensin
Os06g0178700	1.02917e-11	1.60209	up	protein SRG1
Os04g0488700	2.51481e-41	1.60308	up	serine/threonine-protein kinase OXI1
Os01g0892500	3.29433e-05	1.60443	up	Os01g0892500
Os09g0520200	9.3815e-57	1.605	up	Os09g0520200
Os04g0435100	3.8971e-17	1.60631	up	amino-acid permease BAT1 homolog
Os02g0556000	1.11429e-11	1.60659	up	lycogenin glucosyltransferase (glycogenin)-like protein
Os09g0479600	3.1485e-07	1.60678	up	disease resistance protein RPM1 isoform X1
Os12g0472300	0.000959755	1.6079	up	Os12g0472300
Os11g0691600	0.00098371	1.60806	up	Os11g0691600
Os04g0458600	6.67033e-06	1.60852	up	aldose 1-epimerase
Os03g0351100	1.74198e-19	1.6122	up	zinc finger protein CONSTANS-LIKE 13 isoform X1
Os08g0557900	5.91518e-12	1.6125	up	probable uridine nucleosidase 1
Os10g0565200	9.39602e-05	1.61262	up	Os10g0565200
Os03g0603600	1.37671e-11	1.61334	up	glycerophosphodiester phosphodiesterase GDPD6
Os03g0334200	1.46281e-38	1.61357	up	hypothetical protein OsI_11447 [Oryza sativa Indica Group]
Os04g0275100	6.88816e-05	1.61408	up	wall-associated receptor kinase 2
Os02g0744100	9.0647e-05	1.61542	up	methyltransferase-like protein 7A
Os06g0158100	0.00514766	1.61756	up	probable WRKY transcription factor 30
Os03g0407900	7.9848e-07	1.61772	up	serine/threonine-protein kinase RIPK
Os10g0463800	1.15273e-13	1.61795	up	uncharacterized protein LOC4348829
Os03g0733800	3.11218e-19	1.61857	up	hypothetical protein OsJ_12469
Os10g0419500	5.87942e-08	1.61916	up	1,2-dihydroxy-3-keto-5-methylthiopentene dioxygenase 4
Os04g0399300	5.37558e-12	1.62091	up	nudix hydrolase 12, mitochondrial
Os05g0490800	4.70594e-16	1.62281	up	Os05g0490800, partial
Os06g0557700	8.09449e-10	1.62326	up	Os06g0557700, partial
Os02g0281900	0.0035896	1.62408	up	hypothetical protein OsJ_06262
Os04g0406600	1.15236e-33	1.62432	up	arogenate dehydratase/prephenate dehydratase 6, chloroplastic
Os09g0332600	2.15954e-19	1.62528	up	hypothetical protein EE612_047050 [Oryza sativa]
Os10g0558700	6.09674e-06	1.62568	up	S-norcoclaurine synthase 1-like
Os08g0501600	0.000808943	1.62675	up	Os08g0501600
Os10g0503300	2.56371e-05	1.63004	up	benzyl alcohol O-benzoyltransferase
Os02g0713900	7.47146e-05	1.63058	up	unnamed protein product
Os08g0269500	0.0140147	1.63379	up	uncharacterized protein LOC4345132
Os03g0290300	4.74066e-22	1.63533	up	omega-3 fatty acid desaturase, endoplasmic reticulum
Os02g0570700	0.0419332	1.63698	up	ent-cassadiene hydroxylase
Os04g0688100	4.31203e-07	1.63701	up	peroxidase 12 isoform X1
Os05g0241100	1.33866e-12	1.63821	up	hypothetical protein OsJ_17758
Os02g0515200	2.60113e-40	1.63823	up	uncharacterized protein At2g33490 isoform X1
Os03g0326000	2.99708e-22	1.63915	up	phospholipid-transporting ATPase 1 isoform X1
Os06g0195800	0.0019196	1.6421	up	unknown protein
Os12g0155100	0.0111981	1.64245	up	protein FAF-like, chloroplastic
Os09g0419600	0.00454384	1.64309	up	E3 ubiquitin-protein ligase RNF144A
Os12g0639200	3.50437e-10	1.64336	up	AAA-ATPase ASD, mitochondrial
Os03g0764100	2.84952e-14	1.64861	up	zinc finger protein 1
Os04g0359700	5.67255e-15	1.64869	up	OSJNBa0034E24.2
Os06g0650900	2.51889e-07	1.65094	up	chaperone protein dnaJ 8, chloroplastic
Os10g0552400	1.29613e-08	1.6537	up	U-box domain-containing protein 36
Os05g0533400	1.67707e-06	1.65428	up	unknown protein
Os02g0686800	2.23799e-06	1.65461	up	uncharacterized protein LOC4330358
Os11g0666200	9.33993e-12	1.65469	up	putative serine/threonine-protein kinase-like protein CCR3
Os07g0125400	0.000166397	1.65681	up	pathogenesis-related protein PRB1-2
Os01g0884300	8.57236e-12	1.65688	up	NAC domain-containing protein 48
Os06g0186000	0.000889933	1.65776	up	putative leucine-rich repeat receptor-like serine/threonine-protein kinase At2g24130
Os05g0497200	0.00122296	1.65923	up	ethylene-responsive transcription factor 12
Os03g0724900	0.00142656	1.66116	up	hypothetical protein
Os08g0108100	0.00105449	1.66123	up	pectinesterase inhibitor 28
Os01g0613800	2.4593e-07	1.66154	up	hypothetical protein OsJ_02595
Os07g0129200	1.13887e-30	1.6626	up	pathogenesis-related protein PRB1-3
Os04g0167800	9.31748e-14	1.66371	up	hypothetical protein OsJ_13789
Os02g0754400	3.15175e-26	1.66593	up	transcription factor MYB41
Os07g0116900	6.66836e-06	1.66847	up	uncharacterized protein LOC107278772 isoform X2
Os02g0759400	0.00170505	1.67	up	RING/C3HC4/PHD zinc finger-like protein
Os09g0439200	7.27053e-07	1.6703	up	protein TIFY 10c
Os01g0202800	6.338e-05	1.67039	up	hypothetical protein DAI22_01g073100
Os11g0199800	8.74887e-05	1.67226	up	Os11g0199800
Os09g0267800	1.31516e-10	1.67486	up	hypothetical protein OsJ_28604
Os07g0232800	1.48863e-05	1.67502	up	hypothetical protein EE612_038053 [Oryza sativa]
Os11g0153300	1.79601e-07	1.67644	up	uncharacterized protein At1g76070
Os11g0228600	7.50639e-14	1.67668	up	disease resistance protein RPM1-like isoform X2
Os01g0677400	1.51609e-13	1.67776	up	hypothetical protein EE612_004969, partial [Oryza sativa]
Os11g0133800	2.28365e-18	1.67803	up	zinc finger family protein, putative, expressed
Os01g0926800	1.10679e-15	1.68101	up	phosphatidylinositol transfer protein 3
Os01g0511100	7.63385e-13	1.68157	up	universal stress protein A-like protein
Os01g0843300	0.00409432	1.68164	up	Os01g0843300
Os11g0587600	4.33283e-14	1.68202	up	Os11g0587600
Os01g0822200	1.6357e-38	1.6826	up	probable serine/threonine-protein kinase PBL1
Os01g0155800	0.0363719	1.68352	up	holotricin-3
Os03g0180800	0.000396487	1.68385	up	protein TIFY 11a
Os04g0518400	2.43928e-06	1.68421	up	phenylalanine ammonia-lyase
Os04g0556500	4.37617e-05	1.68575	up	cis-zeatin O-glucosyltransferase 1
Os01g0158500	1.88975e-25	1.68601	up	arginine--tRNA ligase, cytoplasmic
Os03g0277600	4.40627e-11	1.68672	up	cysteine-rich repeat secretory protein 55
Os01g0299300	2.36665e-07	1.68736	up	Os01g0299300
Os11g0502700	0.000229074	1.68776	up	expressed protein
Os06g0109100	3.95467e-08	1.68822	up	hypothetical protein
Os04g0346800	3.27422e-13	1.69006	up	unnamed protein product
Os10g0531300	8.77753e-05	1.69287	up	hypothetical protein EE612_052428 [Oryza sativa]
Os07g0677200	1.02365e-16	1.69361	up	hypothetical protein EE612_041360 [Oryza sativa]
Os04g0688200	1.53444e-07	1.69609	up	cationic peroxidase SPC4
Os03g0786600	1.62402e-07	1.69697	up	protein WHAT'S THIS FACTOR 1
Os02g0684000	0.00656907	1.69915	up	uncharacterized protein LOC4330340
Os02g0111600	9.56028e-18	1.70005	up	wall-associated receptor kinase 5
Os09g0133600	1.3342e-10	1.7006	up	Os09g0133600, partial
Os03g0198600	3.49705e-08	1.70161	up	homeobox-leucine zipper protein HOX12
Os10g0394000	1.45195e-30	1.70181	up	GDSL-like Lipase/Acylhydrolase family protein, expressed
Os06g0294600	8.97495e-14	1.70422	up	cytochrome P450 76C2
Os12g0552800	1.22996e-10	1.7051	up	uncharacterized protein LOC4352474 isoform X2
Os12g0123700	1.68834e-08	1.70731	up	NAC transcription factor 29
Os06g0698300	2.60636e-09	1.70768	up	probable protein phosphatase 2C 59 isoform X1
Os11g0139000	8.25464e-10	1.70789	up	hypothetical protein DAI22_11g023900
Os04g0504700	0.00105004	1.70874	up	hypothetical protein EE612_024266, partial [Oryza sativa]
Os03g0729100	2.24057e-16	1.71027	up	Os03g0729100, partial
Os01g0175100	0.000181938	1.71104	up	hypothetical protein OsJ_00576
Os05g0186300	1.68307e-10	1.71109	up	NADP-dependent malic enzyme, chloroplastic-like
Os02g0241700	0.00578063	1.71179	up	hypothetical protein DAI22_02g104000
Os01g0939600	4.05358e-31	1.71187	up	probable glycerol-3-phosphate dehydrogenase [NAD(+)] 1, cytosolic
Os08g0485400	6.33899e-20	1.71264	up	hypothetical protein EE612_044988 [Oryza sativa]
Os09g0572900	2.81391e-13	1.71569	up	dynamin-related protein 1E isoform X2
Os03g0731900	5.58444e-10	1.71655	up	4-hydroxy-3-methylbut-2-enyl diphosphate reductase, chloroplastic
Os12g0448900	1.76183e-09	1.71779	up	alpha-dioxygenase 1 isoform X1
Os04g0578400	3.52741e-09	1.72103	up	hypothetical protein PAHAL_7G263500 [Panicum hallii]
Os01g0845000	4.57948e-20	1.72283	up	hypothetical protein EE612_006783 [Oryza sativa]
Os06g0185400	0.000609392	1.72385	up	unknown protein
Os01g0795400	7.45592e-05	1.72416	up	hypothetical protein EE612_006261, partial [Oryza sativa]
Os01g0720700	7.14009e-09	1.72752	up	probable serine acetyltransferase 1
Os07g0117400	2.11408e-10	1.72883	up	disease resistance protein RGA2
Os12g0442800	1.56259e-16	1.7301	up	sulfite oxidase
Os07g0121000	1.48333e-05	1.73109	up	hypothetical protein OsI_24714 [Oryza sativa Indica Group]
Os12g0105600	1.31212e-07	1.73184	up	probable transcription factor RL9
Os01g0826000	0.000267497	1.73222	up	copper transport protein CCH
Os10g0328600	1.10765e-12	1.7341	up	Os10g0328600
Os01g0595600	0.00349968	1.73536	up	probable esterase KAI2
Os01g0289666	1.12166e-05	1.73582	up	probable WRKY transcription factor 47 isoform X1
Os01g0609900	1.57761e-38	1.73994	up	hypothetical protein EE612_003992, partial [Oryza sativa]
Os05g0112800	0.000486923	1.74089	up	cysteine-rich repeat secretory protein 55
Os01g0945100	7.23324e-09	1.74164	up	hypothetical protein EJB05_16562 [Eragrostis curvula]
Os05g0337100	7.82576e-05	1.74203	up	Os05g0337100
Os09g0567600	0.000237415	1.74213	up	hypothetical protein EE612_049549 [Oryza sativa]
Os09g0412300	9.29505e-05	1.74466	up	hypothetical protein DAI22_09g097000
Os10g0360100	3.21088e-05	1.74603	up	probable polyol transporter 6
Os06g0210300	0.000262054	1.74864	up	hypothetical protein OsJ_20550
Os12g0183100	1.85472e-12	1.75114	up	2-oxoisovalerate dehydrogenase subunit alpha 2, mitochondrial isoform X2
Os10g0469700	1.86875e-10	1.75184	up	receptor like protein 21
Os10g0521000	1.15046e-10	1.75388	up	probable trehalase
Os04g0119500	7.16743e-18	1.75491	up	uncharacterized protein LOC4334969
Os10g0416500	0.018724	1.75773	up	chitinase 1
Os08g0256700	0.0498441	1.75821	up	uncharacterized protein LOC4345101
Os12g0630500	1.34266e-08	1.75834	up	alpha-amylase/trypsin inhibitor
Os12g0511300	1.73948e-15	1.75865	up	protein CLT2, chloroplastic
Os11g0552000	1.91797e-28	1.76086	up	Os11g0552000
Os03g0145900	3.72963e-07	1.766	up	hypothetical protein EE612_015287 [Oryza sativa]
Os02g0704600	1.43375e-44	1.76708	up	uncharacterized protein LOC4330454
Os01g0607000	0.000539151	1.7671	up	mulatexin
Os08g0114400	5.17206e-11	1.76723	up	hypothetical protein EE612_041776 [Oryza sativa]
Os07g0575600	9.69757e-05	1.76825	up	L-type lectin-domain containing receptor kinase IV.1
Os01g0859100	0.000197702	1.76852	up	protein TRANSPARENT TESTA 1
Os07g0122200	1.74576e-17	1.76954	up	hypothetical protein OsJ_22928
Os06g0645600	3.94595e-09	1.76968	up	hypothetical protein
Os01g0115900	2.39619e-08	1.76978	up	Os01g0115900
Os02g0529800	0.00192413	1.77176	up	ent-isokaurene C2/C3-hydroxylase-like
Os05g0129100	4.11093e-31	1.77255	up	hypothetical protein EE612_026870, partial [Oryza sativa]
Os03g0286900	0.000213363	1.77386	up	low temperature-induced protein lt101.2
Os04g0562100	3.35775e-10	1.77404	up	lysine histidine transporter-like 8
Os08g0501700	9.33789e-08	1.77656	up	unnamed protein product
Os04g0669300	0.000259056	1.77758	up	EH domain-containing protein 1
Os05g0522600	1.00874e-12	1.77984	up	hypothetical protein EE612_030700, partial [Oryza sativa]
Os02g0715000	4.56344e-11	1.78251	up	cysteine protease XCP2
Os02g0699000	3.0122e-09	1.78396	up	protein NRT1/ PTR FAMILY 8.3
Os03g0231600	4.67992e-13	1.78596	up	branched-chain-amino-acid aminotransferase 2, chloroplastic
Os08g0334300	0.0078089	1.78619	up	Os08g0334300
Os03g0316200	5.77822e-10	1.78642	up	galactinol synthase 1
Os02g0130100	2.11422e-25	1.78701	up	probable pyridoxal 5'-phosphate synthase subunit PDX2
Os04g0301700	9.98258e-08	1.78845	up	Os04g0301700
Os09g0442100	1.62725e-06	1.78878	up	serine/threonine-protein kinase RIPK
Os06g0579600	2.08975e-18	1.79049	up	Os06g0579600
Os09g0332700	3.85337e-26	1.80047	up	hypothetical protein EE612_047051 [Oryza sativa]
Os02g0227600	5.59932e-06	1.80192	up	hypothetical protein DAI22_02g097200
Os05g0565900	4.31927e-06	1.80251	up	Os05g0565900
Os05g0507300	6.11626e-28	1.80253	up	hypothetical protein EE612_030523, partial [Oryza sativa]
Os06g0192800	0.000141349	1.80332	up	RING-H2 finger protein ATL3
Os01g0924933	0.000234694	1.80617	up	hypothetical protein OsI_04996 [Oryza sativa Indica Group]
Os07g0152900	5.07485e-18	1.80741	up	peroxisomal (S)-2-hydroxy-acid oxidase GLO5 isoform X1
Os02g0773732	7.58369e-06	1.8076	up	hypothetical protein OsI_09124 [Oryza sativa Indica Group]
Os07g0142700	4.15884e-12	1.80852	up	uncharacterized acetyltransferase At3g50280
Os07g0583600	8.65552e-33	1.80976	up	chitin-inducible gibberellin-responsive protein 2
Os03g0247900	2.15954e-19	1.81124	up	hypothetical protein DAI22_03g110700
Os01g0933900	1.96476e-18	1.81263	up	predicted protein [Hordeum vulgare subsp. vulgare]
Os03g0389100	0.00164446	1.81328	up	metacaspase-2 isoform X2
Os06g0274800	1.60731e-06	1.81712	up	peroxidase 11
Os05g0355900	2.34711e-12	1.81714	up	uncharacterized protein LOC4338518
Os05g0562300	1.19874e-13	1.81772	up	dnaJ homolog subfamily B member 4
Os07g0440900	2.23525e-05	1.81888	up	uncharacterized protein LOC107277059
Os10g0560000	2.54235e-33	1.81918	up	VAN3-binding protein
Os06g0210400	5.45931e-08	1.82676	up	L-type lectin-domain containing receptor kinase S.4
Os04g0149400	7.65133e-16	1.82757	up	stress response protein NST1-like
Os01g0793800	4.63237e-08	1.82865	up	uncharacterized protein LOC4324132
Os08g0105400	0.000716519	1.83073	up	indole-2-monooxygenase
Os05g0584400	0.000638926	1.83305	up	Os05g0584400
Os03g0661600	5.24883e-11	1.83963	up	hypothetical protein EE612_019448, partial [Oryza sativa]
Os04g0616600	2.5688e-05	1.84125	up	Os04g0616600
Os03g0374525	1.5439e-14	1.84275	up	IQ domain-containing protein IQM2
Os07g0541200	2.83274e-15	1.84348	up	cysteine-rich receptor-like protein kinase 10
Os02g0572400	1.06084e-47	1.84376	up	probable bifunctional riboflavin biosynthesis protein RIBA 2, chloroplastic
Os05g0132100	3.44556e-14	1.84566	up	long chain acyl-CoA synthetase 1
Os01g0124200	5.05416e-42	1.846	up	Bowman-Birk type bran trypsin inhibitor
Os07g0123800	0.00128919	1.84615	up	uncharacterized protein LOC4342301
Os03g0655100	0.000955885	1.84641	up	plant cysteine oxidase 2
Os02g0262800	7.50639e-14	1.84768	up	disease resistance protein RGA2
Os10g0139700	2.00459e-09	1.8511	up	cytochrome P450 89A2
Os02g0740700	1.2541e-11	1.85205	up	unnamed protein product [Triticum turgidum subsp. durum]
Os01g0696600	5.52929e-47	1.85887	up	hypothetical protein OsJ_03121
Os01g0601700	1.49715e-12	1.85927	up	receptor-like protein EIX2
Os11g0641500	0.00960388	1.86002	up	laccase-19
Os11g0483000	7.7205e-12	1.86245	up	cytochrome P450 94B3
Os04g0339800	4.67788e-08	1.86245	up	mitogen-activated protein kinase kinase kinase 1 isoform X3
Os05g0560500	6.01107e-09	1.86776	up	uncharacterized protein LOC4339598
Os03g0292900	2.51998e-08	1.86876	up	hypothetical protein OsJ_10459
Os01g0696500	7.65194e-08	1.86947	up	hypothetical protein OsI_03382 [Oryza sativa Indica Group]
Os11g0210600	0.00160065	1.87473	up	Os11g0210600, partial
Os11g0182200	2.51574e-12	1.87589	up	hydroxycinnamoyltransferase 4-like
Os02g0134000	5.58757e-41	1.87669	up	Os02g0134000
Os03g0322200	0.00338087	1.87739	up	uncharacterized protein LOC4332684
Os04g0194500	1.77007e-18	1.87808	up	ABC transporter G family member 25-like
Os06g0239100	8.63934e-12	1.87939	up	metalloendoproteinase 2-MMP
Os03g0803600	1.16762e-07	1.87946	up	hydroxyproline O-galactosyltransferase GALT6
Os09g0468150	7.83629e-06	1.88784	up	putative clathrin assembly protein At4g40080
Os07g0607400	1.00559e-05	1.89014	up	pectinesterase QRT1 isoform X1
Os07g0575700	2.86136e-06	1.89161	up	L-type lectin-domain containing receptor kinase IV.1
Os10g0415300	3.23666e-14	1.89186	up	Os10g0415300, partial
Os12g0135800	1.67816e-23	1.89232	up	Os12g0135800, partial
Os02g0161700	0.00604283	1.89284	up	Os02g0161700
Os10g0101200	1.80407e-11	1.89307	up	hypothetical protein DAI22_10g000800
Os02g0738200	4.42048e-06	1.89427	up	U-box domain-containing protein 21
Os04g0405300	4.13423e-05	1.89504	up	momilactone A synthase-like
Os10g0481500	1.11148e-06	1.89854	up	flotillin-like protein 1
Os04g0527000	9.28218e-44	1.89868	up	hypothetical protein EE612_024530 [Oryza sativa]
Os04g0118800	3.37182e-07	1.89956	up	disease related protein 2
Os04g0372700	5.37116e-05	1.90001	up	Os04g0372700, partial
Os02g0570400	0.0332583	1.90002	up	hypothetical protein OsJ_07205
Os11g0160400	0.000594848	1.90012	up	vegetative cell wall protein gp1
Os03g0782400	0.00433171	1.90066	up	vegetative cell wall protein gp1
Os09g0452900	4.52592e-20	1.90404	up	beta-1,3-galactosyltransferase 7
Os04g0660900	0.0427228	1.90608	up	protein NRT1/ PTR FAMILY 2.13
Os03g0610400	1.08241e-10	1.90661	up	zinc finger protein 1
Os04g0432100	2.47987e-09	1.9076	up	Os04g0432100
Os05g0385400	0.000186419	1.91019	up	uncharacterized protein LOC4338655
Os05g0228000	5.46334e-09	1.91041	up	bark storage protein A
Os04g0165700	1.2448e-30	1.91104	up	bifunctional L-3-cyanoalanine synthase/cysteine synthase 2, mitochondrial isoform X2
Os01g0582600	4.65539e-18	1.91477	up	Os01g0582600
Os03g0402800	1.06638e-34	1.91555	up	protein TIFY 10a
Os10g0489000	3.01925e-06	1.91645	up	Os10g0489000
Os10g0467000	0.00561507	1.91689	up	uncharacterized protein LOC4348848
Os04g0398000	1.21881e-59	1.91693	up	ethylene-responsive transcription factor ERF113
Os06g0358800	1.99262e-11	1.91796	up	ribonuclease 3-like protein 3
Os02g0603800	2.92591e-18	1.91965	up	4-hydroxy-3-methylbut-2-en-1-yl diphosphate synthase (ferredoxin), chloroplastic
Os11g0591800	5.00151e-08	1.92032	up	barwin
Os10g0532200	1.46309e-08	1.92094	up	hypothetical protein
Os01g0956075	2.13299e-05	1.92637	up	U-box domain-containing protein 14
Os08g0376500	6.82578e-08	1.92664	up	putative patatin-like protein 1
Os03g0643433	0.00168953	1.92882	up	Os03g0643433
Os04g0533500	6.90057e-11	1.92918	up	probable ascorbate-specific transmembrane electron transporter 2
Os02g0225900	0.000127076	1.93014	up	probable F-box protein At4g22030
Os04g0608800	4.52757e-48	1.93014	up	uncharacterized protein LOC4336934 isoform X2
Os11g0249000	5.81462e-06	1.93057	up	disease resistance protein RGA5-like
Os01g0618000	3.54364e-06	1.93226	up	ERI1 exoribonuclease 2
Os07g0688200	9.29846e-14	1.93287	up	transcription factor JAMYB-like
Os05g0595100	9.81025e-47	1.93365	up	UDP-glucose 4-epimerase 1
Os11g0160800	6.19979e-08	1.93499	up	disease resistance protein RGA2
Os06g0142200	0.0332775	1.93542	up	early nodulin-93
Os06g0613600	0.00089261	1.93569	up	cytochrome P450 93A3
Os01g0945766	2.03909e-06	1.93606	up	Os01g0945766
Os12g0273000	2.69438e-19	1.93679	up	Os12g0273000
Os01g0528800	2.99039e-61	1.93803	up	cinnamoyl-CoA reductase 1
Os12g0218300	1.91496e-06	1.93875	up	expressed protein
Os02g0467300	8.18205e-06	1.9416	up	hypothetical protein EE612_011221 [Oryza sativa]
Os06g0584400	7.49588e-14	1.94216	up	hypothetical protein DAI22_06g197200
Os08g0557600	3.74093e-23	1.94395	up	monodehydroascorbate reductase 4, cytosolic-like
Os04g0685700	1.51168e-09	1.94412	up	Os04g0685700, partial
Os07g0142200	5.6046e-05	1.94439	up	protein PELPK1
Os11g0144900	1.36512e-14	1.94578	up	uncharacterized protein LOC4349752
Os05g0112101	7.47848e-07	1.94588	up	probable clathrin assembly protein At4g32285
Os03g0594100	7.68051e-05	1.94802	up	ent-isokaurene C2/C3-hydroxylase-like
Os11g0536800	9.19322e-37	1.94913	up	uncharacterized protein LOC4350655
Os06g0143100	6.22207e-34	1.95336	up	hypothetical protein EE612_031875 [Oryza sativa]
Os12g0567800	5.58089e-33	1.9538	up	metallothionein-like protein 4C
Os02g0807900	8.98945e-15	1.95441	up	Os02g0807900
Os01g0160100	3.29906e-19	1.95652	up	pyruvate decarboxylase 2
Os10g0558750	8.16871e-11	1.95745	up	oxidoreductase, 2OG-Fe oxygenase family protein, expressed
Os03g0130100	1.16805e-06	1.96023	up	probable acyl-activating enzyme 12, peroxisomal
Os06g0207700	7.48719e-18	1.96098	up	Os06g0207700
Os06g0142350	0.0365179	1.96111	up	Os06g0142350, partial
Os05g0381400	0.0083742	1.96235	up	membrane protein PM19L
Os03g0586500	0.00071109	1.96255	up	uncharacterized protein LOC4333342
Os06g0210900	1.80927e-09	1.96277	up	uncharacterized protein LOC4340460
Os02g0577700	1.35298e-07	1.96325	up	hypothetical protein DAI22_02g219800
Os01g0196300	1.09228e-09	1.96348	up	uncharacterized protein LOC4327325
Os08g0141400	1.28002e-08	1.96385	up	putative NADH dehydrogenase
Os02g0299300	1.51136e-07	1.96474	up	hypothetical protein DAI22_02g133800
Os03g0618300	1.12032e-07	1.96678	up	probable 2-oxoglutarate-dependent dioxygenase At5g05600
Os07g0691300	7.46365e-22	1.9678	up	uncharacterized protein LOC4344371, partial
Os02g0680600	3.31499e-05	1.97019	up	2-C-methyl-D-erythritol 2,4-cyclodiphosphate synthase, chloroplastic
Os12g0174700	7.66329e-11	1.97059	up	dirigent protein 22
Os08g0189500	0.0133252	1.97085	up	germin-like protein 8-6
Os02g0211000	1.98707e-08	1.97478	up	Os02g0211000
Os12g0131600	2.4514e-11	1.97574	up	Os12g0131600
Os04g0370900	2.83757e-06	1.97735	up	OSJNBb0076A22.4
Os10g0134500	8.89422e-08	1.97839	up	Hypothetical protein
Os04g0179100	0.0129518	1.97882	up	momilactone A synthase-like isoform X2
Os02g0212500	1.11531e-06	1.9806	up	uncharacterized protein LOC4328706
Os04g0203600	6.25056e-07	1.98097	up	hypothetical protein OsJ_13813
Os08g0501500	1.25889e-18	1.9818	up	Os08g0501500
Os01g0389200	3.49343e-08	1.98287	up	protein DMP10
Os02g0822900	1.13811e-19	1.98437	up	putative protein kinase
Os04g0620000	4.49567e-35	1.98525	up	hypothetical protein EE612_025610 [Oryza sativa]
Os01g0802100	3.38576e-15	1.98582	up	4-diphosphocytidyl-2-C-methyl-D-erythritol kinase, chloroplastic
Os04g0655300	3.87791e-19	1.98783	up	rust resistance kinase Lr10 isoform X2
Os08g0114300	7.95839e-12	1.9904	up	probable L-gulonolactone oxidase 4
Os03g0277300	0.000176943	1.99149	up	Os03g0277300
Os05g0487300	4.43795e-10	1.99577	up	uncharacterized protein LOC4339146
Os02g0555900	1.68858e-80	1.99586	up	mitogen-activated protein kinase kinase kinase 3 isoform X1
Os03g0234500	2.76474e-08	1.99693	up	Os03g0234500
Os10g0531400	3.61333e-17	1.99781	up	probable glutathione S-transferase GSTU6
Os07g0613800	0.000218523	1.99997	up	hypothetical protein DAI22_07g227500
Os05g0527100	8.10072e-20	2.00303	up	UDP-glycosyltransferase 88F3
Os03g0244200	1.27927e-16	2.00458	up	thaumatin-like protein 1b isoform X1
Os01g0660200	6.14478e-13	2.00601	up	acidic endochitinase
Os02g0567800	8.39239e-11	2.0134	up	tuliposide A-converting enzyme 2, chloroplastic
Os10g0576900	3.41304e-10	2.01448	up	cinnamoyl-CoA reductase-like SNL6
Os03g0122300	9.14121e-29	2.01628	up	flavanone 3-dioxygenase 2-like
Os12g0548700	9.31947e-08	2.01809	up	subtilisin-chymotrypsin inhibitor CI-1B-like
Os05g0503300	1.34006e-42	2.01869	up	sulfite reductase [ferredoxin], chloroplastic
Os04g0565200	5.23518e-05	2.01975	up	cis-zeatin O-glucosyltransferase 1
Os08g0125800	0.000213833	2.02212	up	Os08g0125800
Os07g0509800	2.99615e-10	2.02346	up	probable 5'-adenylylsulfate reductase 1, chloroplastic
Os03g0293000	9.11696e-23	2.02774	up	dnaJ protein ERDJ3A
Os09g0441400	3.39619e-15	2.02916	up	cytochrome P450 71A1
Os05g0129000	3.55693e-55	2.02953	up	hypothetical protein OsJ_16990
Os06g0690100	1.41586e-07	2.02965	up	uncharacterized protein LOC4341899
Os02g0584200	2.56205e-07	2.03245	up	hypothetical protein EE612_012060 [Oryza sativa]
Os11g0229500	4.04316e-11	2.03359	up	disease resistance protein RPM1
Os06g0133400	7.72322e-18	2.03402	up	hypothetical protein
Os01g0220500	1.35623e-06	2.03515	up	uncharacterized protein LOC4324647 isoform X2
Os07g0416900	0.0151279	2.03568	up	fatty acid desaturase DES2
Os02g0134400	3.44205e-14	2.04226	up	L-aspartate oxidase, chloroplastic isoform X2
Os12g0156100	9.09794e-06	2.04285	up	NAC domain-containing protein 90
Os08g0230800	9.46575e-09	2.04528	up	G-type lectin S-receptor-like serine/threonine-protein kinase LECRK2
Os08g0105700	1.07791e-13	2.04549	up	putative P450
Os05g0181800	1.75905e-20	2.04561	up	uncharacterized protein LOC9271957
Os01g0111700	3.37276e-06	2.04567	up	uncharacterized protein LOC4326146
Os01g0134700	3.23211e-31	2.04849	up	protein SAR DEFICIENT 1
Os06g0670300	1.9442e-10	2.05879	up	probable transcription factor KAN3
Os01g0248701	0.000353716	2.06011	up	geranylgeranyl pyrophosphate synthase 7, chloroplastic
Os10g0120300	0.00226055	2.06115	up	Os10g0120300, partial
Os01g0248500	1.4906e-07	2.06158	up	pathogen-related protein
Os03g0412400	7.27935e-20	2.06349	up	uncharacterized protein LOC4333102
Os01g0498300	2.46452e-07	2.06411	up	uncharacterized protein LOC4324540
Os12g0443000	0.000357683	2.06593	up	cytochrome P450 94B3
Os04g0606200	1.7897e-08	2.06699	up	uncharacterized protein LOC112938581
Os08g0201700	2.97148e-08	2.06768	up	Os08g0201700
Os10g0509401	2.74591e-06	2.06866	up	Os10g0509401
Os01g0114500	2.42098e-07	2.07199	up	Os01g0114500
Os04g0104900	0.0095652	2.07327	up	caffeate O-methyltransferase-like protein 2
Os03g0192700	2.01255e-20	2.07361	up	inositol-3-phosphate synthase 1 isoform X1
Os02g0705400	2.23553e-18	2.07458	up	uncharacterized protein LOC4330461
Os06g0522300	3.61074e-17	2.07542	up	peroxidase 2-like
Os04g0588600	9.03868e-55	2.07594	up	Os04g0588600
Os07g0631200	2.9495e-08	2.08203	up	E3 ubiquitin-protein ligase SIRP1-like
Os04g0172400	7.11693e-09	2.08318	up	acyl transferase 15-like
Os03g0841700	1.89047e-49	2.08629	up	prohibitin-2, mitochondrial
Os11g0141400	5.08679e-25	2.08796	up	hypothetical protein EE612_053417, partial [Oryza sativa]
Os09g0468300	4.09469e-07	2.09051	up	E3 ubiquitin-protein ligase ATL6
Os09g0442400	4.69164e-13	2.09082	up	protein GAMETE EXPRESSED 1
Os01g0548600	2.22974e-08	2.09214	up	cysteine-rich receptor-like protein kinase 2
Os04g0435200	0.00268791	2.09272	up	hypothetical protein EE612_023418 [Oryza sativa]
Os02g0222100	6.22647e-38	2.09346	up	cysteine synthase-like isoform X1
Os08g0335600	2.01011e-19	2.0941	up	cytochrome b561 and DOMON domain-containing protein At5g47530
Os03g0325600	6.16372e-11	2.09459	up	WUSCHEL-related homeobox 6 isoform X2
Os03g0724700	5.0192e-30	2.09806	up	maf-like protein DDB_G0281937 isoform X3
Os06g0218300	3.97236e-09	2.10001	up	E3 ubiquitin-protein ligase ATL31
Os01g0138800	1.51798e-15	2.10062	up	putative glutamine amidotransferase GAT1_2.1 isoform X2
Os02g0227200	4.30005e-71	2.10353	up	uncharacterized protein LOC4328789
Os07g0413300	3.91825e-06	2.10619	up	uncharacterized protein LOC4343012 isoform X1
Os01g0697100	4.14189e-14	2.10922	up	hypothetical protein GW17_00052160, partial [Ensete ventricosum]
Os11g0624600	1.65817e-06	2.11112	up	Os11g0624600
Os05g0199800	0.0235138	2.11337	up	hypothetical protein DAI22_05g066300
Os02g0173400	1.03297e-09	2.1146	up	Os02g0173400
Os01g0253800	0.000609586	2.11652	up	uncharacterized protein LOC9269417
Os07g0569166	1.01122e-09	2.11731	up	hypothetical protein EE612_040120 [Oryza sativa]
Os03g0418000	8.38573e-13	2.11852	up	chitinase 12
Os06g0548200	1.0841e-06	2.11922	up	berberine bridge enzyme-like 13
Os10g0360933	2.28131e-05	2.12481	up	Os10g0360933
Os02g0314600	5.41887e-20	2.12514	up	aspartyl protease family protein 2
Os08g0514000	3.31885e-12	2.12647	up	probable L-type lectin-domain containing receptor kinase S.5
Os06g0103200	8.22355e-14	2.13148	up	uncharacterized acetyltransferase At3g50280
Os03g0335200	3.90678e-09	2.13366	up	probable WRKY transcription factor 53 isoform X1
Os08g0406400	1.09128e-32	2.14014	up	hypothetical protein EE612_044204, partial [Oryza sativa]
Os07g0539900	1.17881e-12	2.14018	up	glucan endo-1,3-beta-glucosidase 3 isoform X1
Os01g0878400	1.3115e-12	2.14026	up	amino acid permease 8
Os01g0954000	4.4917e-12	2.14511	up	probable NADPH:quinone oxidoreductase 2
Os02g0282000	5.609e-10	2.14539	up	putative disease resistance protein RGA1
Os05g0506000	9.3811e-09	2.14891	up	unknown, partial
Os07g0245100	8.70127e-10	2.14896	up	cytidine/deoxycytidylate deaminase family protein [Oryza sativa Indica Group]
Os06g0726300	3.49258e-07	2.15643	up	NAC domain-containing protein 22-like
Os10g0485800	1.29407e-07	2.1628	up	SH3 and multiple ankyrin repeat domains protein 1
Os04g0537100	0.000275753	2.16325	up	unnamed protein product
Os04g0543000	2.98445e-05	2.16667	up	probable serine/threonine-protein kinase PBL19
Os11g0687100	1.8249e-07	2.16699	up	uncharacterized protein LOC4351146
Os02g0154000	1.08453e-07	2.16724	up	tyrosine-sulfated glycopeptide receptor 1
Os06g0586150	4.09795e-12	2.16787	up	receptor kinase-like protein Xa21 isoform X1
Os04g0447100	5.46309e-36	2.16928	up	lipoxygenase [Zea mays]
Os07g0244200	1.19975e-05	2.16966	up	benzyl alcohol O-benzoyltransferase
Os11g0100800	1.16926e-05	2.17389	up	Os11g0100800
Os01g0832600	0.000453699	2.17485	up	probable 2-oxoglutarate-dependent dioxygenase At5g05600
Os04g0451700	0.000825252	2.17747	up	uncharacterized protein LOC4336005
Os04g0179200	0.0140433	2.17795	up	momilactone A synthase
Os05g0226900	7.84814e-10	2.17903	up	extensin
Os03g0361700	0.00123938	2.18186	up	Terpene synthase family, metal binding domain containing protein, expressed
Os08g0189400	0.000112546	2.18192	up	germin-like protein 8-5
Os04g0538000	9.44202e-10	2.18274	up	hypothetical protein EE612_024639, partial [Oryza sativa]
Os10g0537800	1.04002e-09	2.18492	up	aspartic proteinase nepenthesin-1
Os08g0395700	4.76403e-65	2.1875	up	hypothetical protein DAI22_08g142300
Os10g0553300	3.5509e-16	2.18751	up	hypothetical protein OsI_34594 [Oryza sativa Indica Group]
Os06g0494400	0.000148888	2.18903	up	protein DETOXIFICATION 16
Os06g0313500	2.75934e-06	2.19062	up	Os06g0313500
Os09g0370200	2.76635e-30	2.19125	up	protein SCO1 homolog 2, mitochondrial isoform X1
Os08g0470200	6.94667e-37	2.19125	up	hypothetical protein EE612_044833 [Oryza sativa]
Os06g0622700	6.79556e-95	2.19162	up	bZIP transcription factor 50
Os02g0319300	3.76402e-32	2.19388	up	hypothetical protein DAI22_02g144200
Os05g0130100	4.54635e-08	2.19561	up	hypothetical protein
Os09g0483400	6.64981e-11	2.19634	up	hypothetical protein OsI_31820 [Oryza sativa Indica Group]
Os06g0141000	7.41849e-06	2.19811	up	hexose carrier protein HEX6
Os02g0530100	1.25603e-18	2.19957	up	Os02g0530100, partial
Os01g0723600	1.86462e-18	2.20092	up	ribose-phosphate pyrophosphokinase 3, chloroplastic
Os02g0758200	1.01014e-09	2.20141	up	uncharacterized protein LOC4330788
Os08g0384500	2.02537e-09	2.20512	up	hypothetical protein EE612_043963, partial [Oryza sativa]
Os05g0183100	5.89954e-12	2.20602	up	hypothetical protein EE612_027535, partial [Oryza sativa]
Os11g0124500	1.83779e-07	2.20951	up	hypothetical protein LOC_Os11g03130
Os03g0576200	1.20716e-19	2.20954	up	potassium transporter 21
Os04g0226600	2.07698e-05	2.2103	up	Os04g0226600
Os01g0636400	8.63502e-52	2.21129	up	Os01g0636400
Os02g0618400	0.00120106	2.21314	up	transcription factor MYB57
Os02g0215200	1.68307e-50	2.21425	up	hypothetical protein OsJ_05884
Os05g0343400	1.07396e-21	2.21902	up	transcription factor WRKY53 [Oryza sativa Indica Group]
Os05g0187100	3.5991e-16	2.2193	up	putative hexokinase 1
Os10g0491400	1.0794e-15	2.22045	up	hypothetical protein
Os04g0524500	6.22011e-23	2.222	up	Os04g0524500, partial
Os03g0287400	3.04521e-10	2.22528	up	LOB domain-containing protein 1
Os09g0472700	0.00813173	2.22901	up	EG45-like domain containing protein
Os02g0682300	1.09581e-09	2.23161	up	E3 ubiquitin-protein ligase RHA1B
Os02g0231700	1.85913e-09	2.23372	up	Os02g0231700
Os12g0116700	5.98754e-10	2.23414	up	Os12g0116700
Os10g0569500	7.87858e-08	2.23691	up	hypothetical protein
Os06g0248500	1.7124e-07	2.2395	up	U-box domain-containing protein 21
Os08g0334900	2.83693e-30	2.24085	up	probable fucosyltransferase 8
Os07g0599600	3.54827e-13	2.24132	up	protein PELPK1
Os02g0472700	4.15556e-07	2.24194	up	Os02g0472700
Os03g0266300	1.59502e-10	2.24277	up	heat shock protein Hsp20
Os02g0484200	0.00377451	2.2433	up	putative quercetin 3-O-glucoside-6''-O-malonyltransferase
Os02g0503500	0.00548271	2.24409	up	3-oxoacyl-[acyl-carrier-protein] reductase 4
Os10g0456000	0.00127545	2.24535	up	hypothetical protein EE612_051627 [Oryza sativa]
Os06g0622400	5.26768e-14	2.2454	up	putative glycine-rich cell wall structural protein
Os12g0138000	1.6626e-20	2.25227	up	hypothetical protein OsI_35060 [Oryza sativa Indica Group]
Os12g0145100	6.73083e-35	2.26035	up	stem-specific protein TSJT1
Os01g0838600	2.72765e-07	2.26057	up	zinc finger protein ZAT12
Os05g0427400	7.35719e-70	2.26349	up	phenylalanine ammonia-lyase
Os07g0130400	5.19516e-07	2.26988	up	Os07g0130400, partial
Os09g0381400	1.47732e-14	2.27258	up	ervatamin-C
Os11g0112200	2.30659e-23	2.27513	up	cationic peroxidase 1
Os02g0266000	4.228e-15	2.27521	up	N-(5'-phosphoribosyl)anthranilate isomerase 1, chloroplastic
Os03g0850200	1.16082e-08	2.27531	up	4-hydroxyphenylacetaldehyde oxime monooxygenase
Os09g0508200	2.96543e-05	2.27679	up	uncharacterized protein LOC4347525
Os07g0141100	2.50015e-18	2.27943	up	G-type lectin S-receptor-like serine/threonine-protein kinase At1g34300
Os01g0806200	6.60553e-16	2.28088	up	F-box protein At2g26850 isoform X2
Os06g0493100	1.66873e-08	2.28229	up	hypothetical protein OsJ_21420
Os02g0212400	1.32805e-17	2.28304	up	hypothetical protein OsI_06353 [Oryza sativa Indica Group]
Os11g0537300	2.90638e-10	2.28434	up	germin-like protein 11-1
Os02g0211100	8.86939e-07	2.28535	up	Os02g0211100, partial
Os07g0538300	2.92014e-11	2.29199	up	hypothetical protein EE612_039785 [Oryza sativa]
Os07g0522500	3.82773e-08	2.29403	up	ABC transporter G family member 43 isoform X2
Os08g0457400	9.6073e-18	2.2958	up	serine/threonine-protein kinase RIPK
Os09g0567500	5.36745e-18	2.29626	up	putative fatty acyl-CoA reductase 7
Os01g0766300	1.15727e-06	2.29689	up	uncharacterized protein LOC4325493
Os05g0406200	3.03389e-18	2.29931	up	Os05g0406200
Os07g0241500	2.09904e-06	2.29983	up	DIMBOA UDP-glucosyltransferase BX9
Os05g0464200	1.0862e-06	2.30443	up	uncharacterized protein LOC4339039
Os01g0172100	9.42925e-10	2.30716	up	phosphoenolpyruvate/phosphate translocator 3, chloroplastic
Os10g0573800	1.48736e-40	2.30757	up	mitochondrial carnitine/acylcarnitine carrier-like protein
Os09g0448200	1.69259e-11	2.30768	up	probable potassium transporter 17 isoform X2
Os01g0848900	4.48217e-09	2.30921	up	uncharacterized protein LOC4324857 isoform X1
Os01g0972000	3.59009e-09	2.32043	up	probable E3 ubiquitin-protein ligase RHC2A
Os06g0200700	4.43635e-16	2.32067	up	hypothetical protein EE612_032507 [Oryza sativa]
Os02g0212300	4.52718e-08	2.32563	up	Os02g0212300
Os08g0320400	6.67354e-25	2.32665	up	indole-3-glycerol phosphate synthase, chloroplastic
Os01g0124700	3.16266e-06	2.33061	up	unknown protein
Os07g0496250	2.88246e-15	2.33451	up	Os07g0496250
Os04g0650800	9.68011e-46	2.33883	up	D-3-phosphoglycerate dehydrogenase 3, chloroplastic
Os01g0946500	1.0663e-11	2.34235	up	glucan endo-1,3-beta-glucosidase GV
Os05g0257100	1.67834e-44	2.34475	up	Os05g0257100, partial
Os12g0547600	1.30562e-26	2.3472	up	Os12g0547600
Os05g0147800	6.62366e-05	2.34884	up	uncharacterized protein LOC4337806
Os05g0312600	7.82991e-10	2.35988	up	hypothetical protein OsI_19419 [Oryza sativa Indica Group]
Os08g0546800	2.6444e-18	2.36052	up	heat stress transcription factor B-2b isoform X1
Os02g0639300	3.33788e-05	2.36347	up	hypothetical protein EE612_012620 [Oryza sativa]
Os01g0949850	7.48626e-43	2.36377	up	probable glutathione S-transferase
Os05g0530400	2.30213e-13	2.36436	up	heat stress transcription factor A-4d
Os12g0221400	0.00583716	2.36646	up	hypothetical protein DAI22_12g072200
Os08g0413100	6.9116e-08	2.367	up	uncharacterized protein LOC4345564
Os06g0125200	3.77981e-06	2.36805	up	uncharacterized protein LOC4339960
Os10g0520100	4.74766e-09	2.36844	up	uncharacterized protein LOC4349138
Os01g0847700	1.02098e-12	2.36989	up	aldo-keto reductase family 4 member C10
Os03g0157900	8.70808e-45	2.37015	up	hypothetical protein OsI_10089 [Oryza sativa Indica Group]
Os07g0677100	3.04133e-30	2.37108	up	peroxidase 2-like
Os06g0103100	2.69075e-05	2.37136	up	Os06g0103100
Os10g0158100	1.95769e-16	2.37141	up	Os10g0158100
Os01g0729600	0.00798311	2.37455	up	uncharacterized protein LOC4323929
Os10g0322200	6.70288e-26	2.37476	up	UDP-glycosyltransferase 83A1
Os09g0491772	3.88246e-36	2.37525	up	heat shock 70 kDa protein, mitochondrial
Os01g0382000	0.00986022	2.37589	up	pathogenesis-related protein 1
Os05g0571200	1.42083e-15	2.37661	up	probable WRKY transcription factor 41
Os10g0361000	0.00304521	2.37688	up	PLAT domain-containing protein 3
Os06g0673500	5.47284e-18	2.38036	up	Os06g0673500, partial
Os07g0587300	1.90009e-05	2.38598	up	uncharacterized protein LOC9267428
Os06g0293500	2.86855e-16	2.38688	up	uncharacterized protein LOC4340797
Os05g0474800	5.72956e-20	2.38983	up	WRKY transcription factor WRKY24
Os08g0518800	1.42575e-15	2.39831	up	hypothetical protein EE612_045396, partial [Oryza sativa]
Os07g0130700	9.78764e-06	2.39855	up	hypothetical protein OsI_24773 [Oryza sativa Indica Group]
Os03g0709000	4.49134e-98	2.39874	up	microsomal glutathione S-transferase 3
Os04g0469000	1.61453e-07	2.39913	up	heavy metal-associated isoprenylated plant protein 16
Os11g0600500	5.36615e-06	2.40032	up	probable calcium-binding protein CML45
Os03g0741100	2.28045e-12	2.40037	up	transcription factor BHLH148
Os08g0153900	7.62717e-06	2.40425	up	uncharacterized protein LOC4344680
Os11g0514500	0.00056072	2.40436	up	Os11g0514500
Os02g0621300	0.00904147	2.4049	up	protein ECERIFERUM 1
Os04g0103900	0.00194415	2.41407	up	chalcone synthase isoform X1
Os09g0572700	2.11136e-17	2.41686	up	basic blue protein
Os11g0700900	4.15787e-05	2.41716	up	hypothetical protein EE612_057159 [Oryza sativa]
Os08g0133100	1.407e-05	2.42512	up	H0512B01.8 [Oryza sativa]
Os10g0415112	9.63009e-09	2.42585	up	Os10g0415112
Os05g0305900	9.57071e-42	2.42847	up	hypothetical protein DAI22_05g107700
Os05g0456200	7.84982e-07	2.4332	up	Os05g0456200
Os03g0195800	7.28727e-56	2.43322	up	sulfate transporter 1.2
Os07g0534500	7.61917e-05	2.43587	up	hypothetical protein EE612_039749 [Oryza sativa]
Os07g0417200	0.00197378	2.43889	up	hypothetical protein EE612_038716, partial [Oryza sativa]
Os06g0486300	2.16767e-05	2.44025	up	hypothetical protein OsJ_21392
Os10g0550900	4.12377e-08	2.44104	up	proline dehydrogenase 2, mitochondrial
Os03g0734100	5.02343e-42	2.44333	up	uncharacterized protein LOC4334013
Os01g0837000	3.78414e-56	2.44483	up	Os01g0837000
Os07g0120100	6.95876e-08	2.44554	up	uncharacterized protein LOC4342274
Os02g0562100	4.46971e-08	2.44559	up	DNA repair protein XRCC3 homolog isoform X2
Os01g0644000	3.27967e-25	2.44868	up	uncharacterized protein LOC4326569
Os08g0494300	5.91528e-15	2.45048	up	E3 ubiquitin-protein ligase RGLG2
Os06g0586600	1.74141e-10	2.45182	up	hypothetical protein OsJ_21816
Os03g0678800	0.0005517	2.45291	up	probable galacturonosyltransferase-like 1
Os11g0437600	1.7141e-08	2.45449	up	uncharacterized protein LOC9271655
Os10g0452201	0.00112904	2.45461	up	putative glycine-rich cell wall structural protein 1
Os08g0203100	1.0176e-20	2.45617	up	hypothetical protein EE612_042686, partial [Oryza sativa]
Os03g0285200	1.86964e-14	2.45738	up	Hypothetical protein
Os08g0346900	6.07749e-09	2.45897	up	hypothetical protein EE612_043676 [Oryza sativa]
Os05g0434200	0.000287425	2.46494	up	Os05g0434200
Os04g0491100	2.28255e-21	2.46518	up	uncharacterized protein LOC4336247
Os08g0189850	0.000487883	2.46602	up	germin-like protein 8-9
Os04g0464100	1.03514e-08	2.46613	up	heavy metal-associated isoprenylated plant protein 16 isoform X2
Os10g0152000	1.38419e-25	2.46853	up	Os10g0152000
Os04g0593200	9.13067e-14	2.47532	up	transcription factor MYB41
Os01g0713200	8.37264e-29	2.47699	up	glucan endo-1,3-beta-glucosidase GII
Os12g0555000	0.0028235	2.48269	up	major allergen Dau c 1
Os05g0564000	4.95085e-07	2.48316	up	Os05g0564000
Os01g0930400	1.45276e-05	2.48479	up	hypothetical protein OsJ_04644
Os06g0128800	4.24886e-09	2.48556	up	Os06g0128800, partial
Os01g0106900	8.19052e-17	2.48894	up	1-deoxy-D-xylulose 5-phosphate reductoisomerase, chloroplastic
Os03g0189600	5.29949e-11	2.48899	up	alcohol dehydrogenase-like 2
Os02g0688800	9.06698e-09	2.49644	up	hypothetical protein OsJ_07979
Os11g0135900	3.52648e-16	2.49785	up	protein ZINC INDUCED FACILITATOR-LIKE 1 isoform X4
Os12g0556300	5.76444e-10	2.49808	up	calmodulin-binding protein 60 A isoform X1
Os10g0559800	1.56664e-16	2.50069	up	uncharacterized protein LOC4349372 isoform X2
Os02g0649800	2.12631e-10	2.50406	up	cytochrome b5
Os01g0316100	5.36832e-05	2.50471	up	Os01g0316100
Os07g0561300	1.53111e-18	2.50789	up	F-box protein At4g05010
Os01g0138400	1.18742e-55	2.51244	up	LEAF RUST 10 DISEASE-RESISTANCE LOCUS RECEPTOR-LIKE PROTEIN KINASE-like 2.1
Os05g0135400	5.46969e-21	2.51445	up	hypothetical protein EE612_026932 [Oryza sativa]
Os03g0165900	0.000689838	2.51824	up	protein SULFUR DEFICIENCY-INDUCED 2
Os07g0251900	5.6634e-05	2.51987	up	hypothetical protein OsJ_23729
Os10g0345100	1.16692e-23	2.52154	up	protein DETOXIFICATION 16 isoform X1
Os11g0127600	5.36156e-23	2.52216	up	NAC domain-containing protein 45
Os08g0529100	5.23227e-38	2.52223	up	proteasome subunit beta type-1-like
Os10g0569900	5.66045e-08	2.52911	up	Os10g0569900
Os06g0591400	3.21819e-05	2.53768	up	unnamed protein product
Os07g0597200	4.25569e-19	2.54498	up	probable LRR receptor-like serine/threonine-protein kinase At1g74360
Os10g0368100	2.04245e-10	2.5468	up	glutathione transferase, putative, expressed
Os01g0124601	4.55925e-40	2.54795	up	Os01g0124601, partial
Os01g0975000	6.12293e-11	2.54911	up	uncharacterized protein LOC4324301
Os12g0555200	0.00213658	2.55304	up	major pollen allergen Bet v 1-D/H
Os04g0338100	6.1857e-13	2.55435	up	Os04g0338100, partial
Os09g0455300	5.33798e-23	2.55494	up	transcription factor HEC2
Os03g0181100	3.83327e-17	2.56523	up	protein TIFY 11b
Os08g0364900	2.89962e-16	2.56624	up	pirin-like protein isoform X1
Os06g0142300	5.80877e-05	2.56637	up	early nodulin-93
Os07g0457800	1.84379e-19	2.56714	up	Os07g0457800
Os03g0745600	1.58723e-09	2.56759	up	protein LIFEGUARD 2
Os08g0334200	1.92626e-12	2.57075	up	PR5-like receptor kinase isoform X1
Os12g0555100	2.74547e-09	2.57152	up	major pollen allergen Cor a 1 isoforms 5, 6, 11 and 16
Os04g0288100	1.55626e-24	2.57189	up	Os04g0288100
Os06g0685300	7.39351e-17	2.5731	up	putative CLB1 protein
Os02g0540700	7.59204e-11	2.57371	up	U-box domain-containing protein 27
Os08g0448000	3.36712e-35	2.58225	up	probable 4-coumarate--CoA ligase 5
Os02g0695200	5.50143e-31	2.58573	up	myb-related protein Zm1
Os01g0940800	5.68091e-15	2.58615	up	glucan endo-1,3-beta-glucosidase GII
Os03g0664800	4.69803e-08	2.58818	up	hypothetical protein DAI22_03g280300
Os11g0703100	2.76193e-11	2.59073	up	hypothetical protein OsJ_34846
Os07g0603600	1.48555e-21	2.59105	up	hypothetical protein DAI22_07g220700
Os08g0538100	6.72784e-07	2.59366	up	hypothetical protein EE612_045635 [Oryza sativa]
Os01g0888800	2.96311e-10	2.59378	up	protein AUXIN-REGULATED GENE INVOLVED IN ORGAN SIZE
Os03g0745000	1.00164e-07	2.59384	up	heat stress transcription factor A-2a
Os05g0582600	1.06715e-14	2.59432	up	serine carboxypeptidase-like 50
Os12g0578800	1.1237e-08	2.59578	up	hypothetical protein OsJ_36648
Os07g0599500	9.91018e-19	2.59692	up	hypothetical protein OsJ_25003
Os06g0725200	5.31268e-06	2.60006	up	Os06g0725200
Os11g0114200	1.52948e-12	2.60142	up	Os11g0114300, partial
Os09g0542900	1.30613e-07	2.60533	up	uncharacterized protein At1g76070
Os08g0412800	1.29565e-06	2.60681	up	uncharacterized protein LOC4345562
Os05g0366600	5.63329e-23	2.61029	up	beta-glucosidase 22
Os03g0221200	9.23423e-46	2.61059	up	Homocysteine S-methyltransferase 1, putative, expressed
Os10g0481300	6.05236e-09	2.61328	up	unknown [Zea mays]
Os06g0726100	3.43376e-37	2.61486	up	chitinase 3
Os12g0170800	4.40325e-09	2.61778	up	hypothetical protein DAI22_12g051500
Os03g0707200	9.39155e-23	2.61948	up	Os03g0707200
Os01g0773800	1.73319e-09	2.62691	up	hypothetical protein
Os01g0841700	3.31503e-51	2.62885	up	RecName: Full=Elicitor-responsive protein 1; AltName: Full=17 kDa phloem protein; AltName: Full=Fungal elicitor immediate early-responsive gene 1 protein; Short=FIERG1; AltName: Full=Rpp17 [Oryza sativa Indica Group]
Os02g0571900	0.00125322	2.63044	up	hypothetical protein DAI22_02g216100
Os11g0116300	4.1209e-58	2.63126	up	probable chalcone--flavonone isomerase 3
Os06g0313440	0.00159568	2.63316	up	jasmonate O-methyltransferase isoform X2
Os10g0439800	0.00154957	2.637	up	Os10g0439800
Os12g0629700	8.90621e-12	2.63774	up	thaumatin-like protein
Os09g0272600	7.51166e-30	2.6421	up	hypothetical protein EE612_046471 [Oryza sativa]
Os01g0693300	9.36695e-22	2.64241	up	lipid phosphate phosphatase 2
Os02g0527300	1.71538e-11	2.64501	up	heat stress transcription factor A-3
Os01g0524100	2.31159e-07	2.64787	up	hypothetical protein OsJ_02041
Os09g0512700	2.39719e-102	2.64944	up	uncharacterized protein LOC4347551
Os08g0256000	2.43731e-06	2.6504	up	uncharacterized protein LOC4345100
Os01g0267300	2.58899e-07	2.65391	up	putative serpin-Z12
Os07g0599900	2.22415e-25	2.65567	up	protein PELPK1
Os03g0802500	2.65909e-75	2.65585	up	AAA-ATPase At3g28580
Os10g0419400	8.04479e-10	2.65663	up	RecName: Full=1,2-dihydroxy-3-keto-5-methylthiopentene dioxygenase 1; AltName: Full=Acireductone dioxygenase (Fe(2+)-requiring) 1; Short=ARD 1; Short=Fe-ARD 1; AltName: Full=OsIDI1; AltName: Full=Submergence-induced protein 2
Os12g0583700	2.23525e-05	2.66409	up	zinc finger protein 1
Os02g0183700	6.17023e-10	2.66508	up	Os02g0183700
Os11g0592000	3.05343e-18	2.66658	up	barwin
Os07g0130800	1.5284e-10	2.67214	up	putative receptor-like protein kinase
Os03g0126000	1.84548e-22	2.6722	up	anthranilate phosphoribosyltransferase, chloroplastic isoform X2
Os05g0368000	9.7593e-09	2.67384	up	NRR repressor homolog 1
Os01g0186000	6.21587e-13	2.67757	up	probable WRKY transcription factor 50
Os12g0131200	5.23586e-20	2.68044	up	Os12g0131200
Os02g0627100	1.91253e-42	2.6852	up	phenylalanine ammonia-lyase
Os04g0630400	3.49628e-07	2.68617	up	anthocyanidin reductase ((2S)-flavan-3-ol-forming)
Os07g0684900	2.96366e-21	2.68789	up	WUSCHEL-related homeobox 11
Os04g0516600	1.6155e-30	2.69788	up	probable low-specificity L-threonine aldolase 1
Os02g0740600	1.05277e-09	2.69795	up	uncharacterized protein LOC4330679
Os10g0535800	6.63217e-15	2.70257	up	hypothetical protein EJB05_08192 [Eragrostis curvula]
Os03g0264400	1.19842e-19	2.70365	up	anthranilate synthase alpha subunit 2, chloroplastic
Os02g0168200	1.4258e-07	2.70476	up	transcription factor HHO5
Os01g0621200	8.37097e-10	2.70649	up	proline transport protein 2-like
Os09g0396900	1.12229e-09	2.7132	up	hypothetical protein EE612_047604 [Oryza sativa]
Os12g0555500	0.00137806	2.71533	up	major pollen allergen Bet v 1-D/H
Os05g0119100	2.22225e-09	2.71983	up	hypothetical protein DAI22_05g014700
Os01g0868000	1.3759e-06	2.72444	up	hypothetical protein OsI_04572 [Oryza sativa Indica Group]
Os05g0215300	8.3712e-39	2.72476	up	hydroquinone glucosyltransferase
Os12g0268000	1.69095e-12	2.72702	up	hypothetical protein OsI_19002 [Oryza sativa Indica Group]
Os02g0259900	1.40038e-12	2.72892	up	BAG family molecular chaperone regulator 6 isoform X2
Os03g0785900	1.12977e-49	2.73576	up	probable glutathione S-transferase GSTU1
Os11g0621300	4.50643e-80	2.73672	up	glycine-rich domain-containing protein 1
Os01g0946600	1.559e-75	2.7369	up	glucan endo-1,3-beta-glucosidase GV
Os01g0973000	9.53622e-17	2.7392	up	hypothetical protein DAI22_01g490700
Os12g0478100	1.42419e-06	2.73953	up	Os12g0478100, partial
Os11g0701100	8.46866e-10	2.73979	up	xylanase inhibitor protein 2
Os01g0839100	2.07588e-12	2.74447	up	zinc finger protein ZAT8
Os08g0135900	1.59073e-24	2.74567	up	tryptophan synthase beta chain 1
Os01g0685400	2.48377e-22	2.74619	up	transcription factor MYB4-like
Os01g0278000	5.00788e-06	2.75076	up	calmodulin-binding protein 25-like
Os08g0101800	9.34736e-21	2.75079	up	protein O-glucosyltransferase 1
Os06g0726200	2.21321e-12	2.75689	up	chitinase 1
Os04g0648400	3.18559e-16	2.76152	up	Os04g0648400
Os12g0215950	1.36816e-26	2.7623	up	receptor like protein 26
Os08g0349300	0.00012756	2.76394	up	uncharacterized protein LOC4345349
Os01g0124100	7.93756e-50	2.76811	up	Bowman-Birk type bran trypsin inhibitor-like
Os06g0521900	2.66405e-08	2.7683	up	lignin-forming anionic peroxidase
Os01g0692000	1.0558e-25	2.77327	up	Os01g0692000
Os04g0581000	1.26817e-16	2.77592	up	Os04g0581000
Os11g0701900	2.88448e-09	2.78733	up	xylanase inhibitor protein 1-like
Os07g0225300	1.12014e-18	2.7908	up	NAC domain-containing protein 67
Os04g0597600	5.87554e-14	2.79083	up	hypothetical protein EE612_025323 [Oryza sativa]
Os12g0437800	1.72729e-20	2.79741	up	expressed protein
Os01g0588900	1.58972e-77	2.80153	up	cytokinin riboside 5'-monophosphate phosphoribohydrolase LOG
Os10g0365300	5.32252e-35	2.80596	up	probable glutathione S-transferase GSTU6
Os06g0285200	1.407e-05	2.80665	up	HAP3 transcriptional-activator [Oryza sativa]
Os01g0803800	2.50724e-08	2.80912	up	Os01g0803800, partial
Os03g0815100	9.50394e-17	2.81406	up	stress-induced transcription factor NAC1
Os08g0188900	3.42086e-08	2.81655	up	putative germin-like protein 8-1 isoform X2
Os04g0654500	1.59502e-17	2.81786	up	glycine-rich cell wall structural protein-like
Os08g0331800	0.00146493	2.82493	up	hypothetical protein OsI_28819 [Oryza sativa Indica Group]
Os07g0625400	1.47476e-12	2.82534	up	Os07g0625400, partial
Os01g0728300	1.56259e-16	2.82641	up	cytochrome P450 72A14
Os12g0141000	2.2745e-25	2.82783	up	Os12g0141000
Os01g0348900	2.8603e-20	2.83279	up	salt stress-induced protein
Os09g0533650	1.47899e-11	2.8368	up	hypothetical protein EE612_049148 [Oryza sativa]
Os11g0702400	5.39666e-08	2.84389	up	zinc finger protein ZAT8
Os01g0627400	1.37817e-49	2.84402	up	cytochrome P450 72A13 isoform X1
Os11g0642400	5.87501e-09	2.84447	up	tryptamine benzoyltransferase 1
Os11g0475000	7.83222e-12	2.84465	up	Os11g0475000
Os11g0172800	1.26354e-05	2.85029	up	probable LRR receptor-like serine/threonine-protein kinase At3g47570
Os01g0714600	1.52102e-35	2.85598	up	uncharacterized protein LOC4325944
Os06g0568600	7.63139e-05	2.86601	up	ent-kaurene oxidase-like 5
Os12g0268100	1.33777e-13	2.8664	up	hypothetical protein EE612_058824 [Oryza sativa]
Os09g0472900	0.00140046	2.86649	up	EG45-like domain containing protein
Os02g0225500	3.49432e-08	2.87082	up	probable F-box protein At4g22030
Os09g0555150	3.48235e-10	2.87231	up	cytosolic sulfotransferase 5
Os05g0331200	7.68326e-15	2.87356	up	external alternative NAD(P)H-ubiquinone oxidoreductase B3, mitochondrial
Os01g0246400	2.75934e-06	2.87555	up	high molecular mass early light-inducible protein HV58, chloroplastic
Os08g0150700	1.66913e-05	2.87755	up	F-box protein PP2-B10
Os03g0575200	1.24137e-68	2.88425	up	probable potassium transporter 16
Os09g0543900	2.48542e-58	2.88797	up	putrescine hydroxycinnamoyltransferase 3
Os10g0361900	7.37512e-08	2.89881	up	putative elicitor inducible protein
Os04g0209200	7.50531e-22	2.89888	up	Os04g0209200, partial
Os07g0127700	0.000210546	2.90681	up	pathogenesis-related protein PRB1-2
Os01g0268500	2.80618e-09	2.90683	up	uncharacterized protein LOC4326262 isoform X1
Os07g0190000	0.000211229	2.90932	up	probable 1-deoxy-D-xylulose-5-phosphate synthase 2, chloroplastic
Os05g0542500	2.02024e-10	2.91136	up	late embryogenesis abundant protein 19
Os06g0569300	3.38318e-07	2.91182	up	hypothetical protein OsI_23421 [Oryza sativa Indica Group]
Os01g0132000	2.18226e-28	2.91286	up	Bowman-Birk type wound-induced proteinase inhibitor WIP1
Os02g0129900	2.8211e-11	2.91604	up	hypothetical protein
Os06g0185500	1.12174e-25	2.92151	up	hydroxycinnamoyltransferase 4
Os03g0277700	9.1004e-20	2.92352	up	cysteine-rich repeat secretory protein 55
Os10g0529900	1.44512e-61	2.9237	up	putative glutathione S-transferase
Os08g0158200	1.04094e-18	2.93047	up	reticuline oxidase
Os08g0189900	5.41237e-07	2.93841	up	germin-like protein 8-10
Os10g0491000	2.69752e-18	2.93856	up	uncharacterized protein LOC4348974
Os07g0686800	6.14844e-57	2.94699	up	Os07g0686800
Os08g0190100	4.95312e-15	2.9487	up	germin-like protein 8-11
Os05g0591600	2.10875e-11	2.9517	up	Os05g0591600
Os12g0617400	8.29389e-14	2.96312	up	9-cis-epoxycarotenoid dioxygenase NCED5, chloroplastic-like
Os02g0569000	1.63517e-07	2.96762	up	cytochrome P450 76M5
Os06g0142400	0.000326419	2.96967	up	early nodulin-93
Os04g0178300	0.000280047	2.97094	up	syn-copalyl diphosphate synthase isoform X1
Os12g0114000	1.09881e-45	2.97279	up	hypothetical protein OsI_37213 [Oryza sativa Indica Group]
Os01g0135700	2.90807e-08	2.97489	up	probable calcium-binding protein CML16
Os04g0178400	0.000153431	2.97509	up	9-beta-pimara-7,15-diene oxidase
Os07g0580900	4.45137e-12	2.98557	up	geranylgeranyl pyrophosphate synthase 7, chloroplastic
Os06g0215600	2.65421e-67	2.99924	up	putative 12-oxophytodienoate reductase 5
Os04g0463500	7.14569e-13	3	up	anthranilate synthase beta subunit 1, chloroplastic
Os11g0490900	3.48396e-34	3.00147	up	probable WRKY transcription factor 56
Os12g0104900	4.08668e-07	3.00278	up	probable calcium-binding protein CML25/26
Os01g0946700	2.45521e-45	3.00279	up	glucan endo-1,3-beta-glucosidase GV
Os12g0123800	5.04029e-25	3.00295	up	NAC domain-containing protein 77
Os01g0783700	1.72523e-15	3.0044	up	calcium-binding protein PBP1
Os01g0821600	1.25312e-16	3.00736	up	probable WRKY transcription factor 30
Os04g0373400	4.82282e-36	3.0096	up	Os04g0373400
Os08g0137400	9.79716e-15	3.00975	up	stellacyanin
Os03g0830401	5.79179e-25	3.01351	up	cell number regulator 10
Os02g0584700	5.9702e-43	3.01746	up	heavy metal-associated isoprenylated plant protein 47
Os08g0331900	1.33679e-27	3.02266	up	Os08g0331900, partial
Os07g0664000	1.421e-12	3.02567	up	momilactone A synthase-like
Os03g0807900	8.83228e-24	3.02794	up	chaperonin-like RbcX protein 2, chloroplastic
Os11g0117500	1.05595e-06	3.03339	up	probable WRKY transcription factor 54
Os11g0105000	5.65421e-07	3.03369	up	probable calcium-binding protein CML25/26
Os01g0566500	1.2114e-11	3.03652	up	carotenoid cleavage dioxygenase 8 homolog A, chloroplastic
Os02g0467600	7.1506e-17	3.03717	up	cytochrome P450 CYP73A100
Os08g0478000	2.59502e-21	3.04447	up	hypothetical protein EE612_044912 [Oryza sativa]
Os06g0219500	1.21517e-19	3.06296	up	26.2 kDa heat shock protein, mitochondrial
Os02g0112900	0.000361124	3.06359	up	probable gamma-aminobutyrate transaminase 4
Os05g0424700	8.55518e-14	3.07735	up	copper transporter 2
Os02g0624300	1.06078e-14	3.07747	up	Os02g0641900, partial
Os08g0140500	2.98202e-07	3.08553	up	tryptophan decarboxylase 1-like
Os03g0184100	6.3141e-30	3.08804	up	uncharacterized protein LOC4331855
Os06g0594400	3.25836e-06	3.09075	up	F-box/kelch-repeat protein At1g80440
Os01g0106400	2.12116e-07	3.09386	up	isoflavone reductase homolog IRL
Os12g0434400	0.000152467	3.09456	up	RecName: Full=Putative leucine aminopeptidase 1; AltName: Full=Leucyl aminopeptidase 1; Short=LAP 1; AltName: Full=Proline aminopeptidase 1; AltName: Full=Prolyl aminopeptidase 1
Os02g0466400	4.20116e-09	3.09505	up	inositol-tetrakisphosphate 1-kinase 4
Os01g0389700	5.60496e-06	3.09912	up	protein DMP10
Os08g0538600	4.60442e-49	3.1008	up	uncharacterized protein LOC4346175
Os11g0179100	2.47043e-31	3.1029	up	hypothetical protein OsI_35334 [Oryza sativa Indica Group]
Os11g0664800	4.20092e-17	3.10412	up	Os11g0664800
Os07g0129800	1.76598e-06	3.11089	up	putative receptor-like protein kinase
Os01g0716500	1.23138e-66	3.11318	up	hypothetical protein OsI_03515 [Oryza sativa Indica Group]
Os07g0217600	4.47654e-11	3.11726	up	ent-cassadiene hydroxylase-like
Os03g0240600	1.06556e-11	3.11747	up	U-box domain-containing protein 21
Os01g0201100	3.11991e-20	3.11898	up	hypothetical protein OsI_00792 [Oryza sativa Indica Group]
Os01g0337500	9.63247e-29	3.11905	up	pyrophosphate-energized vacuolar membrane proton pump
Os01g0721400	3.5376e-08	3.12173	up	putative disease resistance protein RGA4
Os08g0314933	6.48002e-14	3.12235	up	Os08g0314933, partial
Os02g0256500	9.19321e-08	3.12921	up	hypothetical protein DAI22_02g112100
Os03g0230300	5.89991e-71	3.13475	up	probable inactive poly [ADP-ribose] polymerase SRO2
Os06g0147300	5.79134e-21	3.13608	up	uncharacterized protein LOC4340122
Os06g0291200	4.62587e-06	3.13658	up	Os06g0291200
Os10g0513900	9.07784e-22	3.13726	up	cytochrome P450 89A2
Os12g0112000	4.6603e-19	3.13776	up	peroxidase 4
Os06g0591200	1.46113e-18	3.14074	up	submaxillary gland androgen-regulated protein 3A
Os02g0736901	1.8616e-20	3.14713	up	hypothetical protein EE612_013541, partial [Oryza sativa]
Os04g0395800	7.41982e-07	3.14763	up	RecName: Full=Protein TIFY 9 [Oryza sativa Indica Group]
Os04g0651000	2.99708e-22	3.15747	up	peroxidase 4
Os11g0474800	2.36784e-08	3.16698	up	Terpene synthase family, metal binding domain containing protein, expressed
Os03g0739700	6.01223e-10	3.1768	up	uncharacterized protein LOC4334054
Os10g0137300	2.17943e-07	3.17686	up	Hypothetical protein [Oryza sativa]
Os10g0392400	6.8455e-18	3.1842	up	protein TIFY 11d
Os07g0118200	3.75494e-07	3.18667	up	Os07g0118200
Os11g0701200	1.12676e-16	3.18746	up	xylanase inhibitor protein 2-like
Os06g0637400	1.03138e-09	3.1912	up	uncharacterized protein LOC4341606
Os01g0584900	9.71245e-06	3.19206	up	WRKY transcription factor SUSIBA2
Os12g0198200	8.11511e-18	3.19262	up	probable protein phosphatase 2C 77
Os05g0502000	9.01051e-10	3.2017	up	cyclic nucleotide-gated ion channel 4
Os12g0237900	2.11024e-11	3.20462	up	disease resistance protein RGA5-like
Os02g0129800	5.80661e-05	3.20631	up	protein RESPONSE TO LOW SULFUR 3
Os09g0482800	2.15062e-15	3.20734	up	uncharacterized protein LOC9271885
Os08g0173300	7.68184e-09	3.21304	up	non-canonical poly(A) RNA polymerase PAPD7
Os10g0391400	0.000285263	3.21616	up	protein TIFY 11e
Os05g0104300	1.21482e-20	3.2178	up	polygalacturonase inhibitor
Os08g0404500	6.96129e-16	3.22331	up	uncharacterized protein LOC4345525
Os02g0275200	1.70163e-14	3.23456	up	galactoside 2-alpha-L-fucosyltransferase isoform X1
Os05g0296800	4.13751e-08	3.24415	up	Os05g0296800
Os05g0389800	2.7654e-06	3.25135	up	pre-mRNA-splicing factor ATP-dependent RNA helicase DEAH1
Os11g0474533	3.47242e-19	3.2622	up	uncharacterized protein LOC9269597
Os10g0113000	1.97457e-17	3.26381	up	probable NAD(P)H-dependent oxidoreductase 1
Os06g0666400	6.82187e-24	3.26654	up	VQ motif-containing protein 22
Os01g0327100	4.0422e-29	3.26848	up	peroxidase 1 isoform X2
Os07g0516300	1.55762e-13	3.27083	up	eukaryotic translation initiation factor 4B1
Os07g0182100	3.36931e-27	3.27655	up	tryptophan synthase alpha chain isoform X1
Os08g0353700	3.57969e-16	3.27672	up	hypothetical protein DAI22_08g126300
Os08g0189600	2.56098e-07	3.27802	up	germin-like protein 8-7
Os07g0602000	1.94253e-21	3.28005	up	putative anthocyanidin reductase
Os01g0674400	1.49618e-14	3.28235	up	uncharacterized protein LOC9272063 isoform X1
Os12g0153200	3.41337e-09	3.28427	up	uncharacterized protein LOC4351528
Os11g0607900	3.36029e-13	3.28564	up	hypothetical protein OsJ_26865
Os02g0626600	1.97228e-23	3.29426	up	phenylalanine ammonia-lyase
Os10g0485900	9.6201e-17	3.29825	up	uncharacterized protein LOC4348945
Os04g0110100	2.69537e-25	3.29902	up	uncharacterized protein LOC4334926
Os03g0318400	9.23026e-47	3.29909	up	aspartic proteinase nepenthesin-1
Os09g0551000	4.79438e-33	3.30613	up	G-type lectin S-receptor-like serine/threonine-protein kinase RKS1
Os08g0140300	6.34601e-08	3.31421	up	tryptophan decarboxylase 1-like
Os03g0267100	2.25187e-32	3.31683	up	hypothetical protein EE612_016680 [Oryza sativa]
Os08g0520600	5.71634e-12	3.3214	up	hypothetical protein EE612_045424 [Oryza sativa]
Os08g0138200	7.5803e-10	3.32374	up	mavicyanin
Os03g0319000	8.4239e-10	3.32428	up	Os03g0319000
Os09g0522200	1.34764e-07	3.33802	up	RecName: Full=Dehydration-responsive element-binding protein 1A; Short=Protein DREB1A; AltName: Full=Protein C-repeat-binding factor 3; Short=rCBF3 [Oryza sativa Indica Group]
Os03g0838800	3.08324e-28	3.33952	up	zinc finger protein STOP1 homolog
Os03g0187800	4.26758e-34	3.34438	up	purine permease 3
Os01g0186900	3.23992e-16	3.34499	up	hypothetical protein OsI_00698 [Oryza sativa Indica Group]
Os02g0467000	1.72262e-19	3.35091	up	cytochrome P450 CYP73A100
Os08g0352100	1.00965e-13	3.36066	up	uncharacterized protein LOC4345353 isoform X1
Os01g0859300	1.25643e-32	3.36094	up	hypothetical protein EE612_006947, partial [Oryza sativa]
Os04g0654400	5.52099e-48	3.36648	up	glycine-rich cell wall structural protein
Os02g0618100	4.21272e-48	3.37256	up	Os02g0618100, partial
Os06g0185200	2.53734e-14	3.37993	up	putrescine hydroxycinnamoyltransferase 2-like
Os01g0627900	1.47968e-23	3.38136	up	cytochrome P450 72A15
Os04g0419100	8.84427e-19	3.39127	up	hypothetical protein DAI22_04g124800
Os10g0515200	2.58887e-34	3.396	up	hypothetical protein OsJ_32153
Os08g0482600	1.38013e-59	3.40014	up	mavicyanin
Os02g0758000	5.58119e-38	3.40873	up	24.1 kDa heat shock protein, mitochondrial isoform X2
Os01g0959200	1.00381e-34	3.41076	up	PREDICTED: abscisic stress-ripening protein 1-like [Oryza brachyantha]
Os04g0206450	1.62045e-08	3.42092	up	Os04g0206450
Os04g0664500	1.91601e-13	3.42379	up	OSJNBa0087O24.1
Os05g0194500	7.10771e-71	3.42395	up	Os05g0194500
Os04g0664600	1.49351e-14	3.43008	up	agmatine hydroxycinnamoyltransferase 1
Os09g0561500	2.16032e-06	3.43359	up	wall-associated receptor kinase 2
Os08g0354900	3.31488e-14	3.43506	up	retrotransposon, putative, centromere-specific
Os05g0444200	1.10541e-38	3.45022	up	protein TRANSPARENT TESTA 1 isoform X1
Os01g0947000	5.12928e-44	3.46211	up	uncharacterized protein LOC4325834
Os11g0147150	3.6345e-44	3.46295	up	Os11g0147150
Os11g0608400	5.16635e-11	3.4663	up	putative receptor-like protein kinase At4g00960 isoform X1
Os01g0753150	2.47055e-23	3.46823	up	Os01g0753150
Os03g0195100	3.14081e-25	3.46875	up	aminotransferase ALD1 homolog
Os09g0547500	2.03614e-27	3.47104	up	probable cytokinin riboside 5'-monophosphate phosphoribohydrolase LOGL9
Os02g0575000	8.54842e-27	3.48261	up	uncharacterized protein LOC4329748
Os09g0255400	1.81466e-07	3.48456	up	uncharacterized protein LOC4346529 isoform X2
Os03g0794200	1.89098e-15	3.49177	up	hypothetical protein EE612_020969, partial [Oryza sativa]
Os11g0679700	3.0864e-28	3.49907	up	Os11g0679700, partial
Os01g0772500	1.53458e-13	3.4996	up	beta-glucuronosyltransferase GlcAT14A
Os01g0734800	7.69219e-23	3.50082	up	anthocyanidin 5,3-O-glucosyltransferase
Os10g0389500	3.66091e-06	3.50697	up	uncharacterized protein LOC4348520 isoform X2
Os06g0147250	3.34551e-22	3.51019	up	Os06g0147250
Os01g0826400	4.45633e-40	3.51217	up	WRKY transcription factor WRKY24
Os01g0864500	2.8011e-29	3.51241	up	NDR1/HIN1-like protein 10
Os06g0579200	2.12794e-16	3.5131	up	uncharacterized protein LOC9270091 isoform X3
Os05g0582500	1.27773e-11	3.51389	up	serine carboxypeptidase-like 50
Os03g0339400	2.88784e-18	3.51871	up	Os03g0339400
Os02g0254866	4.17556e-13	3.5188	up	Os02g0254866, partial
Os09g0342000	7.9595e-10	3.52589	up	uncharacterized protein LOC4346788
Os09g0549300	2.8982e-28	3.52754	up	probable flavin-containing monooxygenase 1
Os06g0136600	1.24254e-155	3.53019	up	enolase 1
Os04g0581100	2.45615e-16	3.53349	up	protein DMR6-LIKE OXYGENASE 1
Os03g0724600	2.34067e-46	3.53949	up	uncharacterized protein LOC4333957
Os06g0521500	2.6536e-57	3.54831	up	peroxidase 2-like
Os10g0527601	2.34606e-58	3.55024	up	Os10g0527601
Os08g0448100	2.67838e-10	3.55255	up	uncharacterized protein LOC4345718
Os12g0190400	2.98713e-19	3.57753	up	uncharacterized protein LOC4351701
Os06g0170250	1.10251e-07	3.58625	up	Os06g0170250
Os09g0400600	5.38769e-10	3.58632	up	hypothetical protein EE612_047641 [Oryza sativa]
Os03g0663500	1.81306e-06	3.59487	up	unnamed protein product [Triticum turgidum subsp. durum]
Os12g0154900	5.92414e-25	3.60459	up	hypothetical protein OsI_37518 [Oryza sativa Indica Group]
Os12g0134900	2.44626e-19	3.60875	up	cytochrome P450 94B3
Os01g0959100	3.76384e-11	3.61006	up	abscisic stress-ripening protein 3
Os03g0283100	1.383e-72	3.61106	up	protein IN2-1 homolog B
Os12g0628600	3.18472e-06	3.6159	up	thaumatin-like protein
Os06g0239200	1.82455e-34	3.61885	up	uncharacterized protein LOC4340617
Os01g0136000	2.38447e-05	3.62731	up	16.9 kDa class I heat shock protein 3
Os07g0192000	4.03969e-55	3.64739	up	AAA-ATPase At3g28580
Os05g0197300	1.06056e-75	3.64875	up	IQ domain-containing protein IQM1 isoform X2
Os11g0112400	3.31246e-28	3.66022	up	peroxidase 4
Os01g0639600	1.42703e-40	3.66064	up	uncharacterized protein LOC4326582
Os01g0597600	7.05707e-10	3.66083	up	amino acid transporter AVT1I
Os01g0179600	4.35481e-11	3.67948	up	hypothetical protein DAI22_01g056700
Os02g0585100	1.48638e-31	3.68145	up	Os02g0585100
Os10g0569600	1.82847e-28	3.69288	up	putative pathogen-related protein Rir1b
Os10g0509600	6.64845e-08	3.6957	up	hypothetical protein
Os08g0480000	5.53581e-99	3.69615	up	protein DETOXIFICATION 27
Os03g0571900	5.32718e-76	3.69811	up	Os03g0571900
Os12g0283400	1.31479e-08	3.70217	up	pectinesterase inhibitor 28-like
Os09g0572000	2.78189e-18	3.70223	up	ethylene-responsive transcription factor 1B
Os05g0465000	2.56163e-13	3.71951	up	uncharacterized protein LOC4339041
Os09g0543400	7.13604e-27	3.73216	up	hypothetical protein EE612_049257 [Oryza sativa]
Os03g0820500	6.72645e-18	3.73242	up	actin depolymerizing factor2, partial [Zea mays]
Os04g0600200	1.62258e-91	3.73362	up	ubiquinol oxidase 1a, mitochondrial
Os06g0104900	6.85851e-07	3.74122	up	L-lactate dehydrogenase B
Os07g0409500	2.56922e-12	3.74869	up	SKP1-like protein 1
Os07g0118000	1.28949e-13	3.75018	up	Os07g0118000
Os04g0352400	1.60075e-16	3.77341	up	70 kDa peptidyl-prolyl isomerase
Os01g0165100	2.74675e-16	3.78069	up	uncharacterized protein LOC4327135
Os01g0214500	4.26937e-16	3.79039	up	uncharacterized protein LOC4325256
Os01g0370900	1.46453e-09	3.79424	up	hypothetical protein EE612_002672, partial [Oryza sativa]
Os03g0776900	2.29786e-71	3.79678	up	hypothetical protein EE612_020764, partial [Oryza sativa]
Os01g0184100	5.89808e-23	3.80211	up	18.0 kDa class II heat shock protein
Os10g0529700	1.23365e-17	3.80873	up	probable glutathione S-transferase GSTU6
Os01g0736100	7.29784e-09	3.82795	up	anthocyanidin 5,3-O-glucosyltransferase
Os02g0616600	4.48398e-39	3.83246	up	unnamed protein product
Os08g0518900	3.82142e-10	3.85419	up	xylanase inhibitor protein 1-like
Os04g0653700	2.95405e-11	3.85653	up	hypothetical protein EE612_026000 [Oryza sativa]
Os02g0160800	1.42183e-16	3.86114	up	hypothetical protein EE612_009010 [Oryza sativa]
Os08g0137800	1.41003e-09	3.86261	up	mavicyanin
Os06g0251100	8.44367e-16	3.86922	up	Os06g0251100
Os07g0296000	6.92022e-62	3.87067	up	hypothetical protein EE612_038532 [Oryza sativa]
Os11g0138300	9.4671e-72	3.87119	up	cytochrome P450 94B3
Os02g0181300	6.14687e-21	3.87202	up	RecName: Full=WRKY transcription factor WRKY71; Short=OsWRKY71 [Oryza sativa Indica Group]
Os01g0816100	1.21713e-59	3.87515	up	NAC domain-containing protein 68
Os02g0738100	2.60357e-06	3.88405	up	hypothetical protein EE612_013548 [Oryza sativa]
Os06g0250100	6.66544e-15	3.89029	up	hypothetical protein
Os03g0437200	5.07563e-19	3.89372	up	zinc finger protein 36-like
Os03g0188000	9.3215e-83	3.89821	up	hypothetical protein OsJ_09708
Os10g0525500	6.10925e-17	3.9069	up	glutathione S-transferase parC, putative, expressed
Os02g0269600	5.13901e-09	3.90926	up	hypothetical protein OsI_06696 [Oryza sativa Indica Group]
Os06g0521400	7.87706e-25	3.9138	up	peroxidase P7
Os12g0568200	1.49955e-74	3.91586	up	Os12g0568200
Os03g0638400	1.45989e-29	3.9376	up	hypothetical protein EE612_019126, partial [Oryza sativa]
Os08g0331000	1.57067e-37	3.94097	up	hypothetical protein OsJ_26911
Os09g0492900	2.97533e-06	3.95163	up	Os09g0492900
Os01g0627500	3.71006e-141	3.96265	up	cytochrome P450 72A15
Os05g0142900	2.54949e-20	3.97456	up	unknown protein
Os01g0627600	7.18739e-46	3.9809	up	hypothetical protein EE612_004481, partial [Oryza sativa]
Os01g0795200	4.18571e-23	3.98238	up	Os01g0795200
Os02g0733900	1.07101e-09	4.00881	up	uncharacterized protein LOC4330641
Os10g0529600	2.93394e-18	4.01414	up	Os10g0529600, partial
Os10g0529500	2.8484e-209	4.02054	up	uncharacterized protein LOC4349193
Os01g0963000	8.65083e-12	4.02423	up	cationic peroxidase SPC4
Os03g0232800	1.93365e-21	4.03058	up	Os03g0232800, partial
Os01g0955100	8.2188e-52	4.03978	up	predicted protein, partial [Hordeum vulgare subsp. vulgare]
Os06g0146800	3.75414e-43	4.04177	up	hypothetical protein EE612_031913 [Oryza sativa]
Os02g0720400	9.77844e-16	4.04484	up	uncharacterized protein LOC4330550
Os08g0143600	3.7422e-11	4.04784	up	phospholipase A1-Ibeta2, chloroplastic
Os06g0133300	1.58305e-16	4.05363	up	Os06g0133300
Os10g0517500	1.92597e-26	4.05363	up	methionine gamma-lyase
Os05g0583000	1.0345e-08	4.05851	up	uncharacterized protein LOC4339739 isoform X1
Os05g0578100	1.13225e-24	4.07203	up	uncharacterized protein LOC4339706
Os06g0540400	1.62494e-17	4.07722	up	Os06g0540400
Os02g0254800	5.56654e-35	4.08558	up	Os02g0254800
Os01g0821300	2.5908e-12	4.09887	up	probable WRKY transcription factor 4
Os06g0239700	5.32106e-102	4.11692	up	hypothetical protein EE612_033002, partial [Oryza sativa]
Os06g0282900	3.35899e-34	4.12175	up	unnamed protein product
Os02g0772200	4.19456e-10	4.12293	up	hypothetical protein EE612_013940 [Oryza sativa]
Os12g0562000	2.4773e-44	4.12401	up	uncharacterized protein LOC4352521
Os03g0853200	1.72698e-42	4.12559	up	tetraspanin-3
Os03g0183500	1.69147e-24	4.12899	up	uncharacterized protein LOC4331849
Os08g0508800	1.39531e-08	4.13472	up	lipoxygenase 7, chloroplastic
Os12g0258700	2.92295e-56	4.13688	up	RecName: Full=Laccase-24; AltName: Full=Benzenediol:oxygen oxidoreductase 24; AltName: Full=Diphenol oxidase 24; AltName: Full=Urishiol oxidase 24; Flags: Precursor
Os01g0940700	4.37984e-13	4.1398	up	hypothetical protein EE612_007900 [Oryza sativa]
Os01g0155000	4.00997e-86	4.14252	up	probable carboxylesterase 15
Os08g0374600	2.56645e-10	4.14526	up	putative serine/threonine-protein kinase-like protein CCR3
Os02g0214900	6.87655e-81	4.1553	up	histone deacetylase 3 isoform X1
Os05g0104700	5.48234e-18	4.15601	up	polygalacturonase inhibitor 1
Os09g0341500	3.97533e-18	4.15994	up	Os09g0341500, partial
Os01g0627701	2.23394e-54	4.16099	up	Os01g0627701
Os03g0781300	4.93351e-52	4.16323	up	uncharacterized protein LOC112938267
Os01g0950000	2.70369e-72	4.17604	up	probable glutathione S-transferase
Os06g0289200	1.03361e-60	4.17779	up	UDP-glucose:2-hydroxyflavanone C-glucosyltransferase
Os02g0270200	2.62849e-33	4.1801	up	Os02g0270200
Os06g0549900	3.86582e-27	4.18819	up	berberine bridge enzyme-like 18
Os07g0552800	5.04817e-54	4.18862	up	mixed-linked glucan synthase 2
Os03g0437100	1.36668e-11	4.18996	up	zinc finger protein 36-like
Os07g0599300	8.35197e-38	4.20577	up	proline-rich protein family-like protein
Os10g0380800	2.99349e-08	4.2245	up	tyrosine decarboxylase-like
Os01g0609200	7.27732e-24	4.23685	up	Os01g0609200
Os07g0141200	1.02301e-37	4.24158	up	Os07g0141200, partial
Os02g0254833	1.95936e-31	4.24194	up	Os02g0254833
Os05g0412800	6.22948e-43	4.24408	up	hypothetical protein OsI_19958 [Oryza sativa Indica Group]
Os08g0153800	2.58729e-30	4.253	up	hypothetical protein OsI_27840 [Oryza sativa Indica Group]
Os11g0506800	3.18634e-21	4.2554	up	uncharacterized protein LOC4350568, partial
Os04g0111200	9.35968e-72	4.25886	up	OSJNBb0060M15.2
Os03g0152000	3.66524e-46	4.2843	up	heavy metal-associated isoprenylated plant protein 6
Os12g0639500	2.1554e-61	4.28772	up	AAA-ATPase ASD, mitochondrial
Os04g0677300	8.31587e-30	4.29045	up	NDR1/HIN1-like protein 6
Os01g0369700	1.50758e-136	4.29826	up	glutathione S-transferase 4
Os11g0423300	1.49866e-37	4.30559	up	Os11g0423300, partial
Os03g0289800	1.0625e-47	4.30714	up	probable 2-oxoglutarate-dependent dioxygenase At5g05600 isoform X1
Os01g0760000	3.7475e-47	4.33409	up	Os01g0760000
Os12g0154700	1.3634e-29	4.33947	up	germin-like protein 12-1
Os07g0531200	4.74137e-11	4.35248	up	uncharacterized protein LOC4343452
Os07g0635500	2.57396e-136	4.36086	up	cytochrome P450 709B2
Os12g0111000	1.77741e-10	4.37331	up	Os12g0111000, partial
Os05g0324700	1.29089e-28	4.38246	up	uncharacterized protein LOC4338424
Os12g0592900	7.98003e-27	4.38362	up	uncharacterized protein LOC4352683
Os10g0542700	5.42454e-12	4.38641	up	hypothetical protein
Os06g0587401	9.49585e-40	4.38858	up	hypothetical protein DAI22_06g199300
Os01g0971800	4.47585e-44	4.40745	up	transcription factor PCL1
Os07g0410300	4.49339e-19	4.41376	up	hypothetical protein EE612_038657 [Oryza sativa]
Os11g0514600	1.91622e-13	4.42411	up	Leucine Rich Repeat family protein
Os07g0638100	3.17084e-118	4.43092	up	uncharacterized protein LOC4344044
Os12g0518200	1.7521e-24	4.4435	up	WAT1-related protein At5g64700
Os09g0344400	1.69946e-29	4.46023	up	uncharacterized protein LOC4346794
Os07g0526400	1.2115e-14	4.46997	up	bisdemethoxycurcumin synthase-like
Os07g0664300	1.03537e-26	4.47246	up	momilactone A synthase-like isoform X1
Os08g0387050	2.77941e-36	4.47463	up	Os08g0387050, partial
Os03g0180900	8.79603e-89	4.47723	up	protein TIFY 11c
Os06g0491566	1.14609e-11	4.48391	up	Os06g0491566, partial
Os10g0399700	5.64007e-11	4.48817	up	probable cystathionine gamma-synthase 2
Os10g0530600	2.43199e-60	4.49789	up	probable glutathione S-transferase GSTU6
Os06g0586000	1.53357e-12	4.51189	up	hypothetical protein OsJ_21814
Os12g0191601	9.12062e-20	4.5243	up	expressed protein
Os09g0324300	2.29892e-11	4.53725	up	uncharacterized protein LOC4346730
Os06g0697500	3.70721e-65	4.54233	up	AAA-ATPase At3g50940
Os04g0446000	7.51166e-30	4.54443	up	protein LURP-one-related 6
Os10g0528100	9.05443e-60	4.56154	up	uncharacterized protein LOC4349188
Os11g0592200	5.86307e-12	4.57768	up	barwin
Os04g0447700	7.68672e-87	4.59042	up	hypothetical protein EE612_023602 [Oryza sativa]
Os03g0120600	3.09568e-37	4.62407	up	Os09g0269500
Os11g0151400	2.94694e-52	4.62453	up	fatty acid omega-hydroxylase [Spatholobus suberectus]
Os01g0850900	5.28318e-39	4.62506	up	heme-binding-like protein At3g10130, chloroplastic
Os01g0573200	7.00508e-13	4.64433	up	Os01g0573200
Os01g0298400	2.54154e-16	4.65178	up	transcription factor MYB2-like
Os06g0649000	2.15812e-19	4.6551	up	Os06g0649000, partial
Os12g0522600	1.6302e-13	4.6581	up	Os12g0522600, partial
Os12g0639400	2.49493e-32	4.65872	up	hypothetical protein EE612_061179, partial [Oryza sativa]
Os03g0760200	5.3517e-14	4.67293	up	putative cytochrome P450
Os04g0556400	1.45174e-34	4.67461	up	Os04g0556400, partial
Os03g0151500	2.93103e-93	4.68847	up	uncharacterized protein LOC4331642
Os09g0517200	1.01406e-49	4.69628	up	Os09g0517200
Os12g0614800	2.28065e-180	4.70427	up	Os12g0614800
Os01g0893700	1.51976e-74	4.7147	up	Os01g0893700
Os07g0550600	1.73561e-11	4.71977	up	benzyl alcohol O-benzoyltransferase
Os09g0555100	1.68566e-31	4.7498	up	Os09g0555100
Os07g0125000	1.24658e-31	4.75031	up	pathogenesis-related protein PRB1-3
Os07g0127600	3.07502e-29	4.75814	up	pathogenesis-related protein PRB1-3
Os02g0134200	2.82519e-20	4.77939	up	uncharacterized protein LOC4328218
Os09g0454600	1.41663e-55	4.78341	up	mitochondrial phosphate carrier protein 3, mitochondrial
Os08g0509100	2.20824e-16	4.79443	up	probable lipoxygenase 8, chloroplastic
Os01g0304400	3.57805e-12	4.79543	up	uncharacterized protein LOC4323907
Os08g0112300	2.88979e-94	4.80139	up	uncharacterized acetyltransferase At3g50280
Os02g0762900	4.91121e-19	4.80502	up	calmodulin-like protein 5
Os12g0150200	5.24376e-27	4.81144	up	Os12g0150200, partial
Os10g0515900	5.58687e-16	4.82462	up	cytochrome P450 89A2
Os04g0542500	8.47002e-41	4.82801	up	Os04g0542500, partial
Os06g0291100	3.13121e-33	4.83439	up	Os11g0303800, partial
Os04g0111250	5.56115e-78	4.84145	up	Os04g0111250
Os03g0841600	8.31729e-91	4.85878	up	Os03g0841600, partial
Os01g0615100	6.02213e-36	4.86031	up	subitilisin-chymotrypsin inhibitor
Os01g0699600	4.58948e-34	4.87155	up	Os01g0699600, partial
Os04g0150300	6.8071e-39	4.87884	up	Os04g0150300, partial
Os03g0860100	1.6385e-29	4.89287	up	ethylene-responsive transcription factor 15
Os03g0225900	2.09145e-35	4.89366	up	allene oxide synthase 2
Os05g0142600	1.7946e-25	4.89514	up	Os05g0142600
Os07g0638400	1.52102e-35	4.89856	up	1-Cys peroxiredoxin B
Os04g0617900	4.61084e-61	4.9016	up	hypothetical protein EE612_025582 [Oryza sativa]
Os02g0764700	2.17638e-27	4.90448	up	ethylene-responsive transcription factor ERF109
Os01g0695800	1.42205e-100	4.90486	up	hypothetical protein OsI_03378 [Oryza sativa Indica Group]
Os06g0215900	1.42443e-160	4.91396	up	Os06g0215900
Os01g0941500	7.20721e-10	4.92873	up	putative beta-1,3-glucanase precursor
Os10g0530900	1.27934e-199	4.93107	up	probable glutathione S-transferase GSTU6
Os11g0643100	4.85224e-14	4.93761	up	tryptamine benzoyltransferase 2
Os12g0154800	3.11989e-65	4.94722	up	germin-like protein 12-2
Os03g0196600	5.29402e-65	4.9635	up	probable serine acetyltransferase 4
Os07g0638300	8.90671e-15	4.96946	up	1-Cys peroxiredoxin A
Os01g0661750	4.98263e-33	4.98189	up	Os01g0661750
Os10g0530800	9.15761e-16	4.99651	up	hypothetical protein EE612_052425, partial [Oryza sativa]
Os04g0345500	1.34884e-50	4.99952	up	unnamed protein product
Os10g0568900	1.78213e-108	5.00992	up	haloacid dehalogenase-like hydrolase family protein, putative, expressed
Os03g0154000	5.15753e-120	5.01313	up	uncharacterized protein LOC4331658
Os08g0169100	7.64542e-16	5.02495	up	Os08g0169100
Os03g0757600	1.6572e-180	5.03151	up	UDP-glycosyltransferase 83A1
Os02g0539200	3.23522e-19	5.03525	up	E3 ubiquitin-protein ligase PUB23
Os05g0132700	1.03937e-27	5.05565	up	Os05g0132700
Os03g0245800	2.40144e-19	5.06021	up	hypothetical protein DAI22_03g109200
Os06g0225000	1.57321e-75	5.06767	up	GTP-binding protein SAR2
Os01g0342900	9.27372e-35	5.06876	up	probable acyl-activating enzyme 1, peroxisomal
Os07g0218700	4.29006e-14	5.08525	up	ent-cassadiene hydroxylase-like
Os02g0543200	6.08819e-12	5.09009	up	uncharacterized protein LOC4329603
Os12g0168100	4.32875e-14	5.10955	up	expressed protein
Os02g0755900	7.58231e-112	5.11057	up	hypothetical protein EE612_013772, partial [Oryza sativa]
Os01g0692100	1.99328e-62	5.12925	up	probable glutathione S-transferase GSTU6
Os02g0585200	5.91658e-68	5.16035	up	heavy metal-associated isoprenylated plant protein 47
Os01g0557100	9.20067e-16	5.18281	up	methylesterase 3
Os04g0688500	1.35386e-27	5.20317	up	cationic peroxidase SPC4
Os01g0949900	1.21469e-231	5.23007	up	probable glutathione S-transferase
Os12g0150750	1.3027e-23	5.23013	up	purple acid phosphatase 22-like
Os12g0571000	3.12966e-54	5.23746	up	hypothetical protein DAI22_12g183500
Os11g0255500	5.43445e-22	5.24147	up	NADPH-dependent oxidoreductase 2-alkenal reductase
Os10g0527100	4.57719e-65	5.24415	up	ATP synthase CF0 A chain [Oryza sativa Indica Group]
Os06g0127100	3.35187e-13	5.25685	up	dehydration-responsive element-binding protein 1C
Os07g0170000	4.91051e-13	5.31334	up	hypothetical protein EE612_037389 [Oryza sativa]
Os06g0685200	1.92996e-17	5.32007	up	Os06g0685200
Os03g0694000	1.23024e-15	5.33208	up	germin-like protein 3-6
Os08g0137900	2.45548e-51	5.3369	up	mavicyanin
Os08g0540900	1.9157e-38	5.34873	up	uncharacterized protein LOC4346190
Os12g0491800	7.31625e-26	5.3583	up	ent-sandaracopimara-8(14),15-diene synthase
Os05g0367800	2.60455e-16	5.37273	up	heat shock 70 kDa protein BIP3
Os10g0525600	5.20963e-48	5.41982	up	probable glutathione S-transferase GSTU6
Os05g0243900	7.28573e-21	5.4493	up	Os09g0269500
Os09g0400400	1.18742e-55	5.46251	up	probable cinnamyl alcohol dehydrogenase 8D
Os09g0518000	6.94672e-22	5.46621	up	hypothetical protein EE612_048970 [Oryza sativa]
Os03g0790500	2.54994e-105	5.46982	up	probable carboxylesterase 15
Os09g0341600	1.45431e-62	5.47097	up	uncharacterized protein LOC4346787
Os01g0116200	1.53606e-23	5.47747	up	rust resistance kinase Lr10
Os06g0356800	3.29779e-77	5.48184	up	hypothetical protein OsJ_21297
Os01g0661800	7.32397e-56	5.50498	up	Os12g0522600, partial
Os06g0592500	5.75647e-16	5.50991	up	multiprotein-bridging factor 1c
Os07g0564500	8.718e-38	5.52765	up	internal alternative NAD(P)H-ubiquinone oxidoreductase A1, mitochondrial
Os06g0133500	7.78066e-59	5.5517	up	unknown
Os08g0549900	1.82658e-30	5.57398	up	Os08g0549900
Os01g0499100	1.07373e-36	5.59485	up	uncharacterized protein LOC4324541
Os01g0280500	4.45699e-49	5.61473	up	eukaryotic translation initiation factor 6-2 isoform X2
Os01g0944100	5.13899e-47	5.65514	up	hypothetical protein EE612_007914 [Oryza sativa]
Os08g0514300	1.01431e-14	5.66064	up	Os08g0514300
Os10g0399200	5.68283e-16	5.67008	up	probable cystathionine gamma-synthase 2
Os01g0386500	1.88075e-21	5.69186	up	Os01g0386500
Os09g0518200	4.5218e-137	5.70533	up	UDP-glucosyltransferase UGT13248
Os10g0378500	1.1451e-45	5.71281	up	hypothetical protein LOC_Os12g33750
Os01g0609300	2.07948e-76	5.72134	up	ABC transporter G family member 36 isoform X1
Os09g0269500	5.80978e-37	5.72498	up	hypothetical protein DAI22_09g029900
Os01g0136100	1.13225e-24	5.75091	up	16.9 kDa class I heat shock protein 1
Os03g0750000	2.40647e-15	5.75616	up	universal stress protein family protein, expressed
Os10g0525800	7.96468e-62	5.77285	up	glutathione S-transferase GSTU31, partial
Os11g0650100	4.87851e-37	5.7997	up	exocyst complex component EXO70A1
Os07g0291400	9.15142e-29	5.80573	up	Os06g0491566, partial
Os11g0594800	6.87134e-21	5.82861	up	uncharacterized protein LOC4350841
Os12g0440300	5.99247e-16	5.83755	up	Os08g0307601, partial
Os10g0528400	1.6572e-180	5.86637	up	uncharacterized protein LOC4349190
Os02g0318100	1.73648e-161	5.87695	up	Os02g0318100
Os08g0545400	8.03727e-19	5.89759	up	RecName: Full=Dehydration-responsive element-binding protein 1J; Short=Protein DREB1J
Os06g0215500	1.78306e-54	5.91912	up	putative 12-oxophytodienoate reductase 6
Os06g0216100	1.4474e-16	5.92325	up	Os06g0216100
Os09g0364400	3.06692e-18	5.93502	up	AP2-associated protein kinase 1
Os08g0307601	6.12403e-46	5.93634	up	Os08g0307601, partial
Os12g0257600	6.33583e-47	5.9597	up	laccase-25-like [Panicum miliaceum]
Os01g0373800	2.11484e-50	5.95992	up	hypothetical protein DAI22_01g171400
Os08g0155900	3.44209e-49	5.9653	up	pathogen-induced defense-responsive protein [Oryza sativa Indica Group]
Os06g0507300	1.55626e-24	6.01964	up	BTB/POZ domain-containing protein POB1
Os10g0379100	3.66309e-44	6.0675	up	tryptamine hydroxycinnamoyltransferase 1
Os04g0600300	5.41528e-50	6.19394	up	ubiquinol oxidase 1b, mitochondrial-like
Os07g0161900	1.80634e-19	6.2528	up	hypothetical protein
Os01g0934800	1.84451e-224	6.27283	up	hypothetical protein EE612_007807, partial [Oryza sativa]
Os03g0820400	2.86026e-35	6.28897	up	zinc finger protein ZAT12
Os03g0129400	2.96388e-83	6.29431	up	hypothetical protein DAI22_03g025200
Os03g0710500	1.36443e-20	6.31935	up	heat shock 70 kDa protein BIP2
Os07g0687900	6.35216e-53	6.40175	up	galactinol synthase 2
Os12g0275901	1.33975e-19	6.40521	up	Os04g0266330, partial
Os03g0693900	6.53869e-44	6.49083	up	germin-like protein 3-5
Os08g0156033	1.63487e-235	6.51553	up	uncharacterized protein LOC9266120
Os11g0210201	1.68334e-115	6.54213	up	uncharacterized protein LOC9269460
Os01g0628000	9.7874e-113	6.57119	up	hypothetical protein EE612_004488, partial [Oryza sativa]
Os05g0519700	3.3923e-45	6.57268	up	chaperone protein ClpB1 isoform X1
Os11g0533400	4.77226e-23	6.58505	up	uncharacterized protein LOC9270608
Os01g0597800	6.1179e-80	6.72679	up	scopoletin glucosyltransferase
Os10g0528300	2.38202e-23	6.77946	up	putative glutathione S-transferase OsGSTU4
Os08g0473900	9.37311e-26	6.85736	up	alpha-amylase isozyme 3D
Os06g0216300	1.27934e-199	6.88505	up	12-oxophytodienoate reductase 1
Os06g0662550	4.10028e-107	6.92143	up	Os04g0274700
Os02g0491600	1.21089e-55	6.95363	up	putative germin-like protein 2-1
Os03g0283200	2.84592e-154	7.02067	up	protein IN2-1 homolog A
Os04g0204100	4.97466e-27	7.02484	up	Os04g0204100
Os08g0156100	8.8896e-159	7.09874	up	uncharacterized protein LOC4344693
Os10g0344000	8.54756e-140	7.11501	up	Putative integral membrane protein
Os03g0266900	1.97275e-33	7.13299	up	17.4 kDa class I heat shock protein
Os07g0418500	1.54176e-118	7.18042	up	cytochrome P450 709B1
Os09g0444900	1.15342e-75	7.21447	up	hypothetical protein EE612_048159, partial [Oryza sativa]
Os10g0355100	1.92377e-41	7.22395	up	Putative ATPase a subunit from chromosome 10 chloroplast insertion
Os02g0464550	3.49815e-28	7.29779	up	hypothetical protein EE612_011197, partial [Oryza sativa]
Os06g0565200	5.84625e-28	7.29821	up	putative heat stress transcription factor A-6a
Os02g0824100	1.03477e-30	7.32082	up	cytochrome P450 714C3-like
Os02g0782500	1.3163e-51	7.32734	up	18.6 kDa class III heat shock protein
Os05g0428600	1.70361e-40	7.48438	up	heat shock 70 kDa protein BIP4
Os09g0349900	3.85205e-44	7.4887	up	Os09g0349900
Os02g0811800	2.87353e-30	7.5096	up	cinnamoyl-CoA reductase 1-like
Os04g0206600	4.72263e-70	7.52065	up	UDP-glycosyltransferase 79-like isoform X2
Os10g0340301	1.44021e-73	7.57389	up	uncharacterized protein LOC4325434
Os05g0527000	6.80696e-94	7.58591	up	UDP-glycosyltransferase 13
Os07g0154100	2.03321e-32	7.58795	up	LOW QUALITY PROTEIN: 9-cis-epoxycarotenoid dioxygenase NCED4, chloroplastic-like
Os05g0143000	6.59151e-44	7.60562	up	unknown protein
Os01g0373700	7.07331e-77	7.62458	up	hypothetical protein EE612_002697 [Oryza sativa]
Os10g0527400	2.8484e-209	7.66611	up	probable glutathione S-transferase GSTU6
Os12g0504950	9.43161e-36	7.83615	up	hypothetical protein LOC_Os10g23240
Os04g0339400	1.96619e-138	7.91389	up	probable aldo-keto reductase 3
Os09g0457900	1.78952e-44	7.9705	up	ethylene-responsive transcription factor ERF109
Os01g0136200	1.65524e-49	8.36971	up	16.9 kDa class I heat shock protein 2 [Phoenix dactylifera]
Os08g0474000	4.14495e-43	8.40657	up	hypothetical protein EE612_044869, partial [Oryza sativa]
Os01g0627800	1.07156e-46	8.45834	up	cytochrome P450 72A13
Os01g0638000	2.28065e-180	9.54042	up	anthocyanin 3'-O-beta-glucosyltransferase
Os03g0267000	2.24355e-85	10.1647	up	18.1 kDa class I heat shock protein
Os09g0367700	1.02712e-152	11.4195	up	hypothetical protein EE612_047349, partial [Oryza sativa]
Os09g0348300	1.15788e-26	-6.99136	down	Os09g0348300
Os02g0498000	1.01323e-23	-6.63	down	Os02g0498000
Os03g0112900	1.52614e-22	-5.99412	down	cytochrome P450 84A1
Os01g0216000	2.22203e-52	-5.79956	down	GDSL esterase/lipase At5g45910
Os08g0302000	4.2944e-41	-5.74794	down	peroxidase 40
Os01g0355100	3.23274e-66	-5.72669	down	salt stress-induced protein-like isoform X1
Os07g0611500	7.52838e-30	-5.44853	down	uncharacterized protein LOC9269202
Os09g0387800	1.13466e-15	-5.17733	down	uncharacterized protein LOC4346954
Os11g0208100	8.94125e-11	-4.92451	down	putative F-box protein At1g49610
Os03g0375100	3.08958e-17	-4.88784	down	putative amino acid permease
Os05g0542001	3.74684e-15	-4.86199	down	hypothetical protein EE612_030930 [Oryza sativa]
Os03g0417700	1.1502e-70	-4.7091	down	Cytochrome P450 family protein
Os07g0162450	2.42185e-24	-4.67535	down	hypothetical protein EE612_037294 [Oryza sativa]
Os11g0170900	6.9132e-11	-4.61922	down	Os11g0170900
Os02g0574000	1.04865e-35	-4.5484	down	hypothetical protein EE612_011946, partial [Oryza sativa]
Os03g0374900	4.39178e-13	-4.49463	down	hypothetical protein
Os07g0431160	6.00333e-08	-4.46636	down	Os07g0431160
Os07g0170900	7.32941e-16	-4.4617	down	hypothetical protein EE612_037398 [Oryza sativa]
Os06g0170200	3.00862e-86	-4.4605	down	GOS9
Os09g0266100	2.31875e-14	-4.45526	down	uncharacterized protein LOC4346560
Os11g0428800	2.33047e-15	-4.40334	down	basic blue protein
Os05g0273000	6.77202e-12	-4.28946	down	Os05g0273000, partial
Os09g0528700	4.46216e-09	-4.28706	down	cytochrome P450 78A9
Os04g0412500	4.57946e-19	-4.18436	down	alpha carbonic anhydrase 1, chloroplastic
Os10g0498100	4.08814e-36	-4.15426	down	Os10g0498100, partial
Os01g0200700	6.35612e-59	-4.14673	down	RecName: Full=Metallothionein-like protein 3A; AltName: Full=Class I metallothionein-like protein 3A; AltName: Full=OsMT-I-3a; Short=OsMT3; Short=OsMT3a
Os09g0409100	4.62149e-52	-4.13538	down	hypothetical protein OsJ_29323
Os01g0795100	3.53606e-10	-4.05302	down	putative subtilisin-like serine protease
Os03g0809000	3.17607e-31	-3.93952	down	dirigent protein 15
Os01g0819200	1.86303e-22	-3.93534	down	Os01g0819200
Os06g0641500	5.73399e-78	-3.89285	down	Os06g0641500
Os09g0471550	1.00724e-31	-3.8875	down	Os09g0471550
Os09g0389500	3.17071e-08	-3.88195	down	Os09g0389500, partial
Os09g0458800	1.87329e-15	-3.73864	down	probable calcium-binding protein CML15
Os04g0567200	1.93764e-46	-3.7169	down	aluminum-activated malate transporter 10
Os03g0320100	1.59288e-72	-3.70177	down	Os03g0320100, partial
Os01g0307500	2.45687e-33	-3.69072	down	cation transporter HKT8
Os06g0641400	4.76962e-56	-3.65812	down	hypothetical protein EE612_035594 [Oryza sativa]
Os05g0188900	2.56153e-24	-3.65297	down	Os05g0188900
Os01g0941200	2.55664e-16	-3.63906	down	glucan endo-1,3-beta-glucosidase GII
Os02g0771600	6.47042e-35	-3.63016	down	1-aminocyclopropane-1-carboxylate oxidase 3 (OsACO3)
Os02g0650300	1.45457e-27	-3.60864	down	rice YSL (yellow stripe-like) gene 15 (YSL15)
Os10g0554200	1.9277e-33	-3.60812	down	hypothetical protein EE612_052692, partial [Oryza sativa]
Os03g0347500	2.55277e-07	-3.58326	down	bidirectional sugar transporter SWEET12
Os02g0185400	1.46352e-08	-3.55816	down	hypothetical protein DAI22_02g066800
Os08g0441300	4.7588e-13	-3.52422	down	Os08g0441300
Os03g0682600	1.36023e-20	-3.50488	down	putative leaf development and shoot apical meristem regulating protein
Os02g0286933	1.10515e-07	-3.48152	down	Os02g0286933
Os06g0102100	4.31884e-27	-3.44966	down	cytochrome P450 93G2-like
Os11g0426400	1.08939e-13	-3.44667	down	hypothetical protein OsJ_12016
Os09g0433800	7.4106e-16	-3.44138	down	uncharacterized protein LOC4347137
Os06g0272800	1.33495e-22	-3.43744	down	Os06g0272800
Os04g0630900	4.9708e-20	-3.43261	down	hypothetical protein EE612_025735, partial [Oryza sativa]
Os07g0298900	1.01613e-13	-3.4141	down	putative heavy-metal-associated domain-containing protein
Os01g0111100	1.19344e-11	-3.39021	down	peptidyl-prolyl cis-trans isomerase CYP26-2, chloroplastic
Os03g0185700	2.48647e-55	-3.38325	down	tryptamine benzoyltransferase 1-like
Os09g0517900	7.35423e-14	-3.3526	down	hypothetical protein EE612_048967 [Oryza sativa]
Os11g0179700	6.21812e-18	-3.31419	down	Os11g0179700
Os07g0429700	2.09895e-20	-3.30966	down	uncharacterized protein LOC4343053
Os09g0508000	4.47128e-34	-3.28054	down	hypothetical protein EE612_048835, partial [Oryza sativa]
Os08g0549200	1.09442e-11	-3.26942	down	beta-galactosidase 11
Os03g0594900	1.50894e-09	-3.26652	down	hypothetical protein DAI22_03g246400
Os03g0107300	9.06233e-41	-3.25115	down	silicon efflux transporter LSI2
Os03g0835200	6.80577e-10	-3.24967	down	retrotransposon protein, putative, Ty1-copia subclass, expressed
Os06g0230100	4.67775e-05	-3.23986	down	Os06g0230100
Os06g0692600	4.32361e-25	-3.22668	down	tyrosine-sulfated glycopeptide receptor 1
Os01g0642200	8.27598e-23	-3.17356	down	hypothetical protein OsI_03032 [Oryza sativa Indica Group]
Os06g0559900	5.07497e-39	-3.15216	down	hypothetical protein EE612_034814 [Oryza sativa]
Os02g0765900	5.75774e-09	-3.14923	down	Os02g0765900
Os02g0745100	2.17804e-44	-3.11847	down	aquaporin NIP2-1
Os07g0429500	1.01508e-11	-3.1022	down	Os07g0429500
Os02g0620500	1.22424e-14	-3.09815	down	ammonium transporter 1 member 3
Os07g0181200	7.74444e-24	-3.04713	down	hypothetical protein EE612_037499 [Oryza sativa]
Os10g0181200	4.44425e-05	-3.04644	down	Os10g0181200, partial
Os11g0252400	2.07443e-33	-3.04547	down	ankyrin repeat-containing protein NPR4-like isoform X1
Os02g0498100	3.20585e-14	-3.03698	down	hypothetical protein EE612_011501 [Oryza sativa]
Os05g0153300	3.06409e-12	-3.03468	down	Os05g0153300
Os07g0448200	1.38766e-37	-3.02718	down	Os07g0448200
Os08g0254600	4.13475e-15	-3.019	down	Os08g0254600, partial
Os06g0258000	3.91933e-11	-3.00064	down	protein ODORANT1
Os03g0368600	1.96277e-14	-2.99875	down	Os03g0368600
Os11g0274700	5.4246e-06	-2.98395	down	hypothetical protein OsI_35785 [Oryza sativa Indica Group]
Os01g0786700	2.32166e-28	-2.9816	down	Os01g0786700
Os07g0519100	5.56486e-52	-2.97733	down	hypothetical protein DAI22_07g163500
Os02g0595900	1.00912e-15	-2.97128	down	hypothetical protein OsI_07902 [Oryza sativa Indica Group]
Os12g0267801	3.45591e-09	-2.96095	down	hypothetical protein
Os02g0206700	1.3947e-07	-2.9434	down	UDP-glycosyltransferase 73E1
Os01g0878900	4.2981e-12	-2.88414	down	extradiol ring-cleavage dioxygenase
Os07g0556200	1.12948e-11	-2.88089	down	hypothetical protein E2562_000906 [Oryza meyeriana var. granulata]
Os10g0343400	1.30579e-16	-2.86234	down	probable mixed-linked glucan synthase 7
Os11g0305400	0.000685987	-2.84292	down	flavonoid O-methyltransferase-like protein Os11g0303600
Os11g0435500	1.74443e-10	-2.84084	down	expressed protein
Os11g0118400	5.88173e-08	-2.81153	down	Os11g0118400
Os06g0560000	1.10964e-19	-2.80107	down	solute carrier family 40 member 1 isoform X1
Os11g0260100	8.45193e-09	-2.79754	down	SAM dependent carboxyl methyltransferase
Os03g0619875	8.81123e-13	-2.79086	down	cold and drought-regulated protein CORA-like
Os04g0319800	0.000221843	-2.78045	down	7-deoxyloganetin glucosyltransferase
Os09g0564600	0.000139896	-2.77794	down	putative cysteine proteinase
Os07g0206600	3.09363e-07	-2.74733	down	hypothetical protein C3L33_12302, partial [Rhododendron williamsianum]
Os08g0531000	4.01222e-29	-2.74186	down	nucleotide pyrophosphatase/phosphodiesterase
Os11g0444700	3.01547e-13	-2.73718	down	uncharacterized protein LOC4350431
Os04g0445100	1.3122e-11	-2.73047	down	23.2 kDa heat shock protein
Os02g0198700	4.57946e-19	-2.7241	down	subtilisin-like protease SBT5.3
Os04g0423400	2.09185e-12	-2.71373	down	Os04g0423400
Os01g0209500	9.99653e-14	-2.71373	down	hypothetical protein DAI22_01g077200
Os09g0513200	1.07557e-22	-2.7103	down	Os09g0513200
Os03g0271100	8.01189e-08	-2.71027	down	RNA polymerase sigma factor sigB
Os05g0524600	4.76323e-12	-2.70968	down	putative receptor like protein kinase
Os01g0247700	3.07434e-27	-2.7092	down	hypothetical protein EE612_001446, partial [Oryza sativa]
Os06g0641900	4.37154e-16	-2.70434	down	Os06g0641900
Os10g0415100	2.09943e-14	-2.70344	down	GABA transporter 1
Os03g0307300	0.0131211	-2.69424	down	Nicotianamine synthase 1
Os10g0580400	2.84952e-14	-2.69141	down	urea-proton symporter DUR3
Os05g0586500	3.28382e-70	-2.68824	down	probable GABA transporter 2
Os02g0620600	1.63197e-16	-2.68553	down	ammonium transporter 1 member 2
Os06g0535200	2.05222e-05	-2.67768	down	RING-H2 finger protein ATL74
Os01g0591000	1.4666e-65	-2.67217	down	aldehyde dehydrogenase family 2 member C4
Os02g0572600	4.80518e-23	-2.65638	down	myosin-2 heavy chain, non muscle
Os08g0474800	2.47058e-11	-2.63787	down	probable carboxylesterase 12
Os07g0520100	4.173e-28	-2.62389	down	taxane 10-beta-hydroxylase
Os03g0836100	0.000482608	-2.61686	down	putative cytochrome P450
Os10g0109300	9.22565e-17	-2.61539	down	Os10g0109300, partial
Os07g0551500	2.36786e-07	-2.61445	down	Os07g0551500
Os01g0810900	2.34156e-16	-2.60315	down	Os01g0810900
Os11g0684600	0.00119337	-2.59654	down	RGH2A, putative
Os08g0462900	2.27417e-30	-2.59553	down	transmembrane protein 45B
Os03g0667500	0.00369461	-2.59107	down	putative iron transporter 1
Os05g0562800	4.45552e-25	-2.58827	down	Os05g0562800, partial
Os04g0453200	2.10566e-13	-2.56144	down	sugar transport protein MST1-like
Os03g0195900	1.08958e-32	-2.56024	down	hypothetical protein DAI22_03g073850
Os09g0564200	8.56405e-38	-2.55545	down	stem bromelain
Os01g0765600	8.58842e-20	-2.55334	down	probable calcium-binding protein CML41
Os07g0517900	6.60361e-15	-2.55303	down	Os07g0517900, partial
Os05g0551700	3.90425e-06	-2.54499	down	unknown protein
Os07g0601000	2.01331e-08	-2.54109	down	putative anthocyanidin reductase
Os04g0571600	1.26341e-27	-2.53571	down	protein DETOXIFICATION 49
Os06g0498800	3.34737e-05	-2.53133	down	protein MOTHER of FT and TFL1 homolog 1
Os01g0608366	4.56344e-11	-2.52248	down	nucleoid DNA-binding protein cnd41-like
Os10g0199500	4.65568e-14	-2.50235	down	Os10g0199500
Os05g0191700	1.00757e-05	-2.49978	down	hypothetical protein DAI22_05g180901
Os01g0698900	1.49202e-05	-2.46655	down	Os01g0698900
Os11g0100300	3.5439e-10	-2.46317	down	uncharacterized protein LOC9272298
Os02g0184900	6.91828e-34	-2.45716	down	premnaspirodiene oxygenase
Os07g0624100	6.46236e-29	-2.45276	down	zinc finger BED domain-containing protein RICESLEEPER 2-like
Os04g0477500	1.77682e-23	-2.4382	down	beta-1,4-mannosyl-glycoprotein 4-beta-N-acetylglucosaminyltransferase
Os12g0162100	2.86841e-24	-2.42393	down	probable serine/threonine-protein kinase WNK9
Os03g0684700	2.88563e-29	-2.4229	down	uncharacterized protein LOC4333744
Os11g0664000	1.46152e-11	-2.42158	down	Os11g0664000, partial
Os04g0521100	5.46659e-32	-2.42129	down	probable aquaporin PIP2-3
Os05g0433400	3.77792e-06	-2.41981	down	unknown protein
Os02g0753900	5.54511e-13	-2.40199	down	Os02g0753900
Os01g0849000	0.000671448	-2.39899	down	hypothetical protein EE612_006832, partial [Oryza sativa]
Os01g0550800	5.00345e-86	-2.39764	down	uncharacterized protein LOC4325841
Os05g0472400	5.5852e-37	-2.39122	down	hypothetical protein OsJ_18890
Os11g0435400	5.36382e-06	-2.38711	down	retrotransposon protein, putative, Ty3-gypsy subclass, expressed
Os06g0238700	7.15143e-06	-2.38575	down	Os06g0238700
Os03g0609500	1.36076e-50	-2.38073	down	LOB domain-containing protein 38
Os01g0603200	1.16782e-07	-2.38037	down	hypothetical protein OsJ_02511
Os10g0122500	2.69433e-15	-2.37777	down	Os10g0122500
Os03g0314500	1.28028e-16	-2.37593	down	Os03g0314500, partial
Os01g0743100	1.22488e-18	-2.37436	down	protein IQ-DOMAIN 14
Os01g0623200	7.46826e-28	-2.36377	down	Os01g0623200
Os06g0543601	8.74246e-09	-2.35772	down	hypothetical protein DAI22_06g180400
Os03g0732000	1.03132e-08	-2.35638	down	hypothetical protein EE612_020252, partial [Oryza sativa]
Os04g0630600	0.00222722	-2.35535	down	Os04g0630600
Os09g0491836	0.00274336	-2.35455	down	Os09g0491836
Os02g0278700	2.35006e-06	-2.34718	down	ent-copalyl diphosphate synthase 1, chloroplastic
Os05g0160300	1.2227e-15	-2.34081	down	non-specific lipid-transfer protein
Os06g0610800	1.12504e-16	-2.3299	down	aspartyl protease family protein At5g10770 isoform X1
Os06g0696600	1.92834e-11	-2.32509	down	hypothetical protein ZEAMMB73_Zm00001d002193 [Zea mays]
Os03g0416500	1.54156e-07	-2.32378	down	probable 6-phosphogluconolactonase 1 isoform X1
Os05g0150700	2.60981e-14	-2.32219	down	glycine-rich cell wall structural protein 1.0 isoform X1
Os03g0196000	5.45574e-26	-2.31233	down	Putative sulfate transporter
Os04g0453350	2.43649e-07	-2.30916	down	sugar transport protein MST1-like
Os05g0500000	3.51874e-10	-2.30721	down	scopoletin glucosyltransferase
Os01g0319000	2.24568e-07	-2.30293	down	pectin acetylesterase 3
Os03g0238300	2.69179e-35	-2.30219	down	hypothetical protein DAI22_03g104000
Os05g0215000	0.00193666	-2.30122	down	RecName: Full=BURP domain-containing protein 1; Short=OsBURP01; Flags: Precursor
Os09g0343200	0.00755749	-2.29789	down	protein ACCELERATED CELL DEATH 6 isoform X1
Os04g0481100	8.19409e-17	-2.29473	down	Os04g0481100, partial
Os08g0235600	0.0105365	-2.28544	down	Os08g0235600
Os07g0519300	2.49412e-16	-2.2786	down	Os07g0519300, partial
Os08g0469600	7.54919e-07	-2.27827	down	hypothetical protein OsI_29548 [Oryza sativa Indica Group]
Os03g0221700	2.75232e-07	-2.27074	down	G-type lectin S-receptor-like serine/threonine-protein kinase At2g19130
Os11g0700500	7.59259e-44	-2.27051	down	myb-related protein MYBAS1 isoform X2
Os04g0578000	2.91402e-35	-2.26742	down	1-aminocyclopropane-1-carboxylate synthase (OsACS2)
Os02g0812000	2.74857e-11	-2.26502	down	cinnamoyl-CoA reductase 1-like
Os07g0257200	3.02067e-24	-2.26483	down	metal transporter Nramp5
Os01g0192900	6.05837e-18	-2.26475	down	1-aminocyclopropane-1-carboxylate synthase 7 (OsACS5)
Os11g0102200	7.72135e-08	-2.26169	down	phototropin-1B isoform X2
Os10g0210500	1.1207e-07	-2.26086	down	WAT1-related protein At4g08290 isoform X1
Os08g0424100	2.68339e-06	-2.25709	down	alpha carbonic anhydrase 7
Os03g0858800	1.34485e-19	-2.25495	down	protein DETOXIFICATION 56
Os01g0921100	3.99736e-22	-2.25423	down	Os01g0921100
Os11g0557700	7.42808e-16	-2.2467	down	hypothetical protein EE612_056111, partial [Oryza sativa]
Os01g0339500	3.86226e-08	-2.24662	down	mucin-5AC isoform X2
Os03g0856500	6.08773e-11	-2.24063	down	ribosome-binding factor PSRP1, chloroplastic
Os03g0227966	8.2783e-07	-2.23706	down	protein DETOXIFICATION 48
Os02g0673100	7.06064e-13	-2.23604	down	aluminum-activated malate transporter 10
Os10g0578800	6.82565e-06	-2.22469	down	plastidal glycolate/glycerate translocator 1, chloroplastic isoform X1
Os02g0630000	0.00498428	-2.21966	down	hypothetical protein EE612_012529, partial [Oryza sativa]
Os07g0162500	3.03279e-05	-2.21958	down	probable carboxylesterase 15
Os01g0648000	2.21217e-37	-2.21602	down	potassium channel AKT1
Os08g0521800	9.95424e-05	-2.21318	down	uncharacterized protein LOC4346075
Os06g0170100	1.00782e-09	-2.20968	down	Os06g0170100
Os08g0425500	4.86873e-12	-2.20725	down	type IV inositol polyphosphate 5-phosphatase 9
Os06g0338700	1.53782e-08	-2.20378	down	primary amine oxidase 2
Os03g0270800	1.23561e-07	-2.19971	down	uncharacterized protein LOC4332387
Os08g0345500	0.000128322	-2.19926	down	hypothetical protein OsJ_26989
Os10g0109900	0.000355897	-2.19339	down	hypothetical protein OsI_32529 [Oryza sativa Indica Group]
Os12g0101800	1.6369e-08	-2.19264	down	phototropin-1A isoform X2
Os03g0227700	5.67672e-12	-2.19262	down	cytochrome P450 90B2
Os03g0167000	0.000108694	-2.19247	down	Os03g0167000, partial
Os09g0287000	7.44626e-06	-2.18686	down	ethylene-responsive transcription factor 1-like
Os11g0171300	2.6949e-05	-2.18485	down	hypothetical protein DAI22_11g047900
Os08g0374000	4.85144e-14	-2.18319	down	major allergen Mal d 1
Os07g0591700	3.23013e-05	-2.17765	down	uncharacterized protein LOC4343779 isoform X1
Os02g0764100	1.79466e-07	-2.1757	down	hypothetical protein EE612_013851, partial [Oryza sativa]
Os05g0359500	9.71896e-14	-2.17499	down	unknown protein
Os04g0182200	2.06689e-12	-2.1734	down	1-aminocyclopropane-1-carboxylate oxidase homolog 1 (OsACO1)
Os04g0665600	1.29887e-35	-2.16621	down	uncharacterized protein LOC4337318 isoform X1
Os08g0108700	6.81645e-30	-2.16016	down	hypothetical protein OsI_27543 [Oryza sativa Indica Group]
Os03g0858700	1.75128e-19	-2.15977	down	uncharacterized protein LOC4334853
Os03g0332500	4.3162e-17	-2.15529	down	acid phosphatase 1
Os02g0753000	1.52054e-19	-2.15476	down	probable trehalose-phosphate phosphatase 4
Os08g0189300	1.53077e-19	-2.14794	down	germin-like protein 8-4
Os03g0649000	5.20463e-17	-2.14618	down	uncharacterized protein LOC4333583
Os09g0482660	1.76647e-14	-2.14326	down	hypothetical protein EE612_048578, partial [Oryza sativa]
Os07g0468800	0.00119294	-2.14171	down	Os07g0468800
Os05g0148200	0.000534655	-2.14026	down	Os05g0148200
Os05g0253200	2.00177e-06	-2.13974	down	putative receptor-like serine/threonine kinase
Os04g0120300	1.18318e-08	-2.13812	down	Os04g0120300
Os11g0652600	6.01246e-08	-2.13658	down	uncharacterized protein LOC9269558 isoform X2
Os05g0106200	1.23923e-06	-2.1365	down	WAT1-related protein At5g64700
Os06g0107900	2.24104e-12	-2.13242	down	Os06g0107900
Os02g0112600	0.000739038	-2.13211	down	high-affinity nitrate transporter 2.2
Os03g0223400	2.40537e-16	-2.13017	down	glutamine synthetase cytosolic isozyme 1-2
Os04g0208200	1.10381e-08	-2.12952	down	Os04g0208200, partial
Os01g0604000	1.58041e-06	-2.12448	down	hypothetical protein EE612_003930 [Oryza sativa]
Os02g0798200	1.10638e-13	-2.12097	down	RING-H2 finger protein ATL3 isoform X1
Os04g0604400	3.76865e-05	-2.12038	down	Os04g0604400
Os02g0197200	5.22008e-07	-2.11834	down	hypothetical protein EE612_009515 [Oryza sativa]
Os01g0899200	1.72835e-14	-2.11325	down	hypothetical protein OsI_04800 [Oryza sativa Indica Group]
Os03g0109300	7.59323e-07	-2.10868	down	probable cytokinin riboside 5'-monophosphate phosphoribohydrolase LOGL3
Os04g0565900	1.13225e-36	-2.10712	down	uncharacterized protein LOC4336685 isoform X2
Os03g0364400	5.41897e-13	-2.10259	down	predicted protein, partial [Hordeum vulgare subsp. vulgare]
Os01g0222600	1.07101e-09	-2.09567	down	uncharacterized protein LOC4326700
Os12g0464400	0.0215264	-2.09304	down	hypothetical protein DAI22_12g123400
Os05g0114700	1.18962e-37	-2.0923	down	unknown protein
Os01g0110100	1.91475e-07	-2.0867	down	putative PHO1-like protein
Os02g0702100	2.98941e-05	-2.08007	down	trihelix transcription factor GT-3b
Os07g0643000	1.25644e-05	-2.07644	down	hypothetical protein EE612_040963 [Oryza sativa]
Os07g0516700	2.40869e-18	-2.07339	down	hypothetical protein OsI_26199 [Oryza sativa Indica Group]
Os04g0630800	4.20534e-10	-2.06987	down	anthocyanidin reductase ((2S)-flavan-3-ol-forming)
Os08g0466200	0.00309965	-2.0669	down	probable potassium transporter 4
Os01g0501800	0.00121393	-2.06598	down	oxygen-evolving enhancer protein 1, chloroplastic
Os11g0278300	2.50457e-09	-2.05195	down	Plant protein of unknown function
Os01g0682500	1.12639e-12	-2.05117	down	D-glycerate 3-kinase, chloroplastic
Os06g0676400	4.45194e-13	-2.04998	down	Os06g0676400
Os10g0362150	0.00651351	-2.04945	down	Os10g0362150, partial
Os06g0315000	0.00022509	-2.04898	down	salicylate carboxymethyltransferase isoform X1
Os02g0782900	8.26809e-15	-2.04504	down	hypothetical protein EE612_014083 [Oryza sativa]
Os01g0810533	1.17705e-22	-2.04386	down	Os01g0810533
Os04g0480700	1.71037e-09	-2.04339	down	hypothetical protein EE612_024000 [Oryza sativa]
Os09g0361500	1.9081e-11	-2.04255	down	ICS1 [Oryza sativa]
Os10g0498000	6.92842e-06	-2.0392	down	uncharacterized protein LOC4349014 isoform X2
Os10g0121300	0.000117383	-2.03122	down	Os10g0121300
Os11g0493700	1.03849e-07	-2.02966	down	Os11g0493700
Os02g0253000	0.00057928	-2.02566	down	uncharacterized protein LOC4328905
Os08g0267900	4.19358e-09	-2.01906	down	Os08g0267900
Os06g0714600	4.76425e-15	-2.01808	down	ras-related protein RABA3
Os11g0275000	1.85314e-09	-2.01758	down	Os11g0275000
Os05g0149400	1.45e-06	-2.01667	down	1-aminocyclopropane-1-carboxylate oxidase 5 (OsACO5)
Os10g0362700	1.57112e-05	-2.01665	down	uncharacterized protein LOC4348448
Os11g0186900	1.21e-10	-2.01607	down	1-aminocyclopropane-1-carboxylate oxidase 4 (OsACO4)
Os02g0678200	6.55593e-13	-2.01539	down	Os02g0678200
Os02g0223200	3.48462e-08	-2.01237	down	unknown protein
Os01g0102900	1.6429e-05	-2.01057	down	light-regulated protein, chloroplastic
Os01g0859500	8.5341e-33	-2.01044	down	transcription factor LG2 isoform X2
Os01g0680200	8.56027e-17	-2.00845	down	probable purine permease 4
Os07g0115300	2.31568e-26	-2.00435	down	peroxidase 50
Os11g0605100	3.70204e-09	-2.0013	down	disease resistance protein Pikm1-TS-like isoform X3
Os01g0837401	6.01246e-08	-1.99392	down	Os01g0837401
Os02g0586900	1.65242e-11	-1.98866	down	hypothetical protein EE612_012086 [Oryza sativa]
Os07g0154900	0.00169211	-1.9875	down	Os07g0154900
Os11g0666100	1.26522e-06	-1.98479	down	Os11g0666100, partial
Os06g0109600	6.50835e-10	-1.9841	down	UMP-CMP kinase 1 isoform X2
Os04g0634400	7.8245e-13	-1.98061	down	Os04g0634400
Os03g0237100	1.72028e-10	-1.97906	down	deoxymugineic acid synthase 1-like
Os02g0522300	8.64731e-13	-1.97475	down	uncharacterized protein LOC4329504
Os04g0636500	4.23459e-05	-1.97437	down	BTB/POZ domain-containing protein At5g03250
Os02g0564700	5.65126e-23	-1.97404	down	transcription factor bHLH68
Os06g0273700	6.16471e-10	-1.96644	down	protein trichome birefringence-like 19
Os01g0369900	5.75352e-05	-1.96575	down	RecName: Full=Putative 12-oxophytodienoate reductase 10; AltName: Full=OPDA-reductase 10; Short=OsOPR10
Os11g0134900	6.62161e-06	-1.95885	down	protein ZINC INDUCED FACILITATOR-LIKE 1
Os01g0110050	0.000505228	-1.95749	down	Os01g0110050
Os09g0344900	9.5676e-07	-1.9564	down	E3 ubiquitin-protein ligase SIRP1-like
Os09g0507100	1.23074e-06	-1.95252	down	squamosa promoter-binding-like protein 18 isoform X2
Os01g0840900	2.90744e-13	-1.94565	down	Os01g0840900
Os06g0627101	2.33477e-11	-1.9453	down	Os06g0627101
Os01g0975300	1.58414e-12	-1.93964	down	Myb factor protein [Oryza sativa Indica Group]
Os06g0207200	7.78482e-06	-1.9384	down	uncharacterized protein LOC4340441
Os05g0551100	1.08081e-11	-1.93748	down	unknown protein
Os04g0604900	3.95295e-08	-1.93494	down	xyloglucan endotransglycosylase/hydrolase protein 8-like
Os09g0249100	9.2484e-14	-1.93457	down	Os09g0249100, partial
Os01g0177400	5.08879e-09	-1.93208	down	GA 3beta-hydroxylase [Oryza sativa]
Os05g0129800	0.00407785	-1.92666	down	hypothetical protein EE612_026881 [Oryza sativa]
Os10g0130500	3.14545e-10	-1.92587	down	transposon protein, putative, CACTA, En/Spm sub-class, expressed
Os01g0803900	9.38101e-05	-1.92333	down	cytochrome P450 94B3
Os01g0786800	0.00103829	-1.92288	down	hypothetical protein DAI22_01g352400
Os04g0669600	0.000689743	-1.92283	down	probable carboxylesterase Os04g0669600 isoform X3
Os04g0659100	6.34611e-12	-1.92236	down	glutamine synthetase, chloroplastic
Os05g0292800	0.0153208	-1.9203	down	light-harvesting complex-like protein OHP1, chloroplastic
Os06g0102600	0.000827922	-1.91279	down	Os06g0102600, partial
Os11g0241700	0.00177374	-1.91258	down	uncharacterized protein LOC4350169
Os02g0714600	2.09446e-09	-1.90959	down	ribose-phosphate pyrophosphokinase 4
Os06g0212100	5.14431e-21	-1.90951	down	fucosyltransferase 2
Os09g0403300	1.78292e-34	-1.90679	down	putative cytochrome P450 monooxygenase CYP72A5
Os04g0175500	0.00150363	-1.90584	down	acyl transferase 15-like isoform X1
Os04g0175000	4.88412e-06	-1.90437	down	Os04g0175000
Os08g0486901	0.000213889	-1.90407	down	Os08g0486901, partial
Os09g0412601	2.93709e-05	-1.90107	down	hypothetical protein
Os03g0288000	2.85283e-75	-1.89496	down	metallothionein-like protein 1B
Os01g0853700	1.75754e-43	-1.89386	down	transcription factor DIVARICATA
Os02g0709300	3.47607e-06	-1.89159	down	uncharacterized protein LOC4330483
Os01g0719800	3.83849e-10	-1.89155	down	Os01g0719800
Os04g0529600	1.49493e-05	-1.88892	down	lanC-like protein GCL2
Os01g0174100	7.71975e-11	-1.88885	down	uncharacterized protein At1g15400-like
Os01g0106600	1.37926e-06	-1.88547	down	neural Wiskott-Aldrich syndrome protein
Os01g0357100	2.35561e-18	-1.87839	down	Os01g0357100
Os01g0264600	0.000183432	-1.87642	down	protein PHYTOCHROME KINASE SUBSTRATE 4
Os10g0330000	2.62475e-14	-1.87369	down	hypothetical protein EE612_050708 [Oryza sativa]
Os06g0476800	0.00968699	-1.87366	down	hypothetical protein
Os08g0202300	1.58662e-07	-1.87265	down	Os08g0202300
Os02g0734400	0.0046579	-1.8718	down	Os02g0734400
Os11g0585100	1.18862e-12	-1.86919	down	PHD finger protein rhinoceros
Os04g0649500	2.10734e-14	-1.86719	down	uncharacterized protein LOC4337219
Os09g0432700	0.00776907	-1.86187	down	hypothetical protein EE612_048025, partial [Oryza sativa]
Os05g0506600	3.52086e-05	-1.85905	down	GDSL esterase/lipase At5g45910
Os01g0379101	6.43732e-05	-1.85892	down	hypothetical protein EE612_002740 [Oryza sativa]
Os04g0629600	3.52205e-10	-1.85783	down	Os04g0629600
Os12g0227500	0.00598001	-1.85424	down	uncharacterized protein LOC4351820 isoform X1
Os10g0551800	7.8467e-07	-1.8539	down	cortical cell-delineating protein
Os07g0110000	1.50164e-11	-1.85242	down	uncharacterized protein LOC4342223 isoform X1
Os08g0198000	4.53159e-27	-1.85235	down	zinc finger BED domain-containing protein RICESLEEPER 2-like
Os07g0124000	9.72757e-06	-1.85026	down	protein PHLOEM PROTEIN 2-LIKE A10
Os03g0117100	7.96868e-05	-1.84442	down	peroxisomal membrane protein 11-1
Os03g0292600	0.000268002	-1.84157	down	mitogen-activated protein kinase kinase kinase ANP1, partial
Os04g0188500	1.32299e-14	-1.84109	down	hypothetical protein OsJ_13938
Os03g0365800	1.03156e-10	-1.84055	down	GDSL esterase/lipase At1g28650
Os09g0447300	1.03683e-07	-1.83604	down	cytochrome P450 76M5-like
Os02g0524800	0.000644912	-1.83549	down	unknown protein
Os11g0134700	3.34945e-18	-1.83408	down	protein ZINC INDUCED FACILITATOR-LIKE 1
Os01g0856900	1.18974e-09	-1.83036	down	uncharacterized protein LOC4324752
Os06g0179400	2.95309e-07	-1.82906	down	hypothetical protein EE612_032259, partial [Oryza sativa]
Os05g0148900	1.77884e-12	-1.82847	down	probable glutathione S-transferase GSTF1 isoform X1
Os11g0675200	7.44837e-05	-1.82372	down	putative disease resistance protein RGA3 isoform X1
Os03g0185800	2.88779e-09	-1.82273	down	Os03g0185800, partial
Os07g0237900	0.00308267	-1.8215	down	hypothetical protein EE612_038092 [Oryza sativa]
Os07g0201500	0.00820811	-1.81766	down	putative UDP-glucosyltransferase
Os01g0237000	1.71569e-09	-1.81645	down	CASP-like protein 1C1
Os06g0329300	1.90318e-06	-1.81475	down	uncharacterized protein LOC4340917
Os01g0860601	3.97639e-09	-1.8082	down	ferredoxin, root R-B1
Os11g0240600	5.65246e-06	-1.80258	down	probable carboxylesterase 18
Os05g0574100	8.17358e-14	-1.80205	down	phospholipase A1-II 7
Os11g0569600	6.37435e-11	-1.80193	down	receptor kinase-like protein Xa21 isoform X1
Os02g0580600	0.0255086	-1.80177	down	hypothetical protein EE612_012013 [Oryza sativa]
Os10g0197200	0.00058691	-1.80066	down	Os10g0197200
Os11g0665950	3.52135e-05	-1.79976	down	hypothetical protein DAI22_11g224900
Os03g0298900	2.61308e-07	-1.79966	down	Os03g0298900
Os04g0629200	2.32383e-07	-1.79708	down	blue copper protein
Os02g0252600	7.49552e-08	-1.79512	down	hypothetical protein EE612_010143, partial [Oryza sativa]
Os04g0445000	2.19412e-15	-1.79288	down	hypothetical protein OsI_16050 [Oryza sativa Indica Group]
Os12g0618600	3.59501e-33	-1.79284	down	nuclear transcription factor Y subunit A-10
Os03g0169500	7.60281e-13	-1.79182	down	Os03g0169500
Os07g0689800	0.000113866	-1.79031	down	uncharacterized protein LOC4344362 isoform X1
Os03g0752800	0.000128345	-1.78769	down	MADS-box transcription factor 14 isoform X2
Os04g0196500	0.000326903	-1.78706	down	Os04g0196500
Os05g0531000	0.0017243	-1.78645	down	uncharacterized protein LOC4339412
Os02g0208500	6.9766e-09	-1.78016	down	hypothetical protein OsI_06322 [Oryza sativa Indica Group]
Os06g0551800	0.000790401	-1.77584	down	hypothetical protein DAI22_06g183500
Os12g0641100	1.3013e-15	-1.77217	down	Os12g0641100
Os10g0506900	5.62952e-09	-1.76975	down	uncharacterized protein LOC9271722
Os01g0785300	0.00210267	-1.76932	down	unknown protein
Os03g0148000	5.52164e-06	-1.76858	down	UPF0496 protein 3 isoform X2
Os06g0693100	3.59601e-09	-1.76845	down	putative viral resistance protein
Os06g0110000	1.17169e-07	-1.7675	down	ent-kaurenoic acid oxidase
Os08g0401800	0.00070953	-1.7675	down	Os08g0401800
Os01g0652300	1.41254e-12	-1.76664	down	unknown protein
Os06g0729000	1.88452e-08	-1.76226	down	phytoene synthase 2, chloroplastic
Os07g0674500	5.39447e-08	-1.76131	down	phylloplanin isoform X2
Os03g0718800	2.38868e-12	-1.75967	down	cortical cell-delineating protein
Os01g0296200	2.28093e-15	-1.75838	down	polygalacturonase At1g48100
Os06g0719500	0.00022896	-1.75691	down	putative transcription factor
Os11g0652900	1.30229e-07	-1.75622	down	tropinone reductase homolog At5g06060
Os05g0501600	1.42183e-16	-1.75535	down	uncharacterized protein LOC4339238 isoform X1
Os03g0643900	1.51952e-07	-1.75364	down	expressed protein
Os04g0645500	7.93342e-07	-1.75363	down	uncharacterized protein LOC4337194
Os03g0711650	1.31308e-06	-1.7513	down	Os03g0711650
Os08g0266400	8.11403e-05	-1.7502	down	leucine-rich repeat receptor protein kinase EMS1
Os01g0378100	1.94595e-05	-1.7498	down	Os01g0378100
Os01g0330300	2.17911e-06	-1.74843	down	ervatamin-B
Os05g0408900	3.8243e-06	-1.74826	down	1-deoxy-D-xylulose-5-phosphate synthase 1, chloroplastic
Os01g0309800	1.81423e-06	-1.74815	down	transcriptional regulatory protein LGE1
Os03g0416400	0.00407754	-1.74492	down	hypothetical protein DAI22_03g217301
Os05g0501350	8.87392e-06	-1.74183	down	Os05g0501350
Os05g0433100	1.61388e-08	-1.73914	down	uncharacterized protein LOC9266784
Os08g0409100	2.46489e-20	-1.73899	down	hypothetical protein DAI22_08g148800
Os06g0626600	0.0416861	-1.7378	down	putative steroid sulfotransferase
Os07g0193000	6.98656e-22	-1.7361	down	HIPL1 protein
Os06g0713800	0.00018479	-1.73561	down	alpha-amylase isozyme 2A
Os02g0580900	1.46668e-08	-1.73393	down	protein NRT1/ PTR FAMILY 6.4
Os09g0489500	1.40825e-17	-1.73248	down	transcription factor TGA2 isoform X2
Os11g0274300	0.0178481	-1.72871	down	Similar to stem rust resistance protein
Os03g0275100	1.8526e-18	-1.72632	down	probable protein phosphatase 2C 31
Os01g0229800	0.0306694	-1.72368	down	Os01g0229800
Os11g0704500	1.67176e-56	-1.72352	down	metallothionein-like protein 1A
Os03g0107500	9.51774e-06	-1.72216	down	Os03g0107500
Os06g0551500	0.000452123	-1.72215	down	uncharacterized protein LOC4341267
Os04g0266900	1.70225e-10	-1.72108	down	transketolase, chloroplastic
Os08g0428900	1.83215e-17	-1.71957	down	putative 1-phosphatidylinositol-3-phosphate 5-kinase FAB1C
Os08g0239300	4.78485e-08	-1.71829	down	endo-1,3;1,4-beta-D-glucanase
Os06g0254700	7.74176e-21	-1.7135	down	probable peroxygenase 4
Os10g0474800	0.000518011	-1.71245	down	Os10g0474800
Os11g0438700	7.18346e-05	-1.71167	down	tropinone reductase homolog At5g06060 isoform X1
Os02g0224100	3.47971e-07	-1.71046	down	probable protein phosphatase 2C 12
Os11g0444800	2.21905e-06	-1.71019	down	hypothetical protein OsI_14764 [Oryza sativa Indica Group]
Os09g0339000	0.000149674	-1.70902	down	probable kinase CHARK
Os01g0649900	1.50796e-08	-1.70853	down	GDSL esterase/lipase At1g28600
Os06g0304700	1.37194e-08	-1.70733	down	hypothetical protein OsJ_21089
Os06g0724000	1.04349e-05	-1.70678	down	Os06g0719500, partial
Os06g0211100	1.19267e-05	-1.70497	down	putative glycine-rich cell wall structural protein 1
Os06g0538400	7.0833e-08	-1.70352	down	uncharacterized protein LOC4341221
Os04g0581600	2.65106e-06	-1.70168	down	Os04g0581600, partial
Os09g0361300	9.77338e-17	-1.70153	down	unknown protein
Os01g0692300	0.00224226	-1.70138	down	Os01g0692300
Os04g0306400	9.2829e-10	-1.69997	down	probable ribose-5-phosphate isomerase 1
Os01g0264400	1.00829e-17	-1.69943	down	uncharacterized protein LOC4326202
Os06g0193200	1.6063e-12	-1.69655	down	pectinesterase
Os08g0499300	1.80117e-06	-1.69654	down	probable WRKY transcription factor 2
Os04g0531750	0.00238427	-1.69264	down	Os04g0531750
Os04g0542200	5.92928e-19	-1.69004	down	Os04g0542200, partial
Os06g0188400	5.13585e-06	-1.68383	down	Os06g0188400, partial
Os07g0223832	4.01772e-13	-1.6829	down	Os07g0223832
Os01g0901500	2.32412e-09	-1.68022	down	putative 4-coumarate:coenzyme A ligase
Os01g0220700	1.83599e-07	-1.67954	down	Os01g0220700
Os03g0673600	1.6085e-08	-1.6787	down	uncharacterized protein LOC4333700
Os02g0245200	4.0801e-09	-1.67862	down	uncharacterized protein LOC4328862
Os11g0543500	9.44669e-09	-1.67786	down	heparan-alpha-glucosaminide N-acetyltransferase
Os05g0244500	7.50639e-14	-1.67704	down	glucan 1,3-beta-glucosidase
Os03g0604500	0.000904846	-1.67051	down	hypothetical protein
Os06g0271600	0.0226502	-1.67042	down	RING-H2 finger protein ATL52
Os10g0562500	1.58499e-07	-1.66994	down	hypothetical protein EE612_052798, partial [Oryza sativa]
Os08g0510800	0.000242931	-1.66766	down	uncharacterized protein LOC4346004
Os09g0130300	3.34352e-08	-1.66707	down	Os09g0130300, partial
Os03g0196250	1.06349e-05	-1.66438	down	uncharacterized protein LOC9272643
Os02g0651200	0.000153594	-1.66069	down	hypothetical protein OsI_08296 [Oryza sativa Indica Group]
Os11g0245200	3.07984e-08	-1.65743	down	At5g49760
Os02g0753800	6.41316e-39	-1.6558	down	annexin D7
Os03g0186950	2.16122e-05	-1.65521	down	Os03g0186950, partial
Os12g0470700	0.00103774	-1.65514	down	hypothetical protein DAI22_12g124900
Os10g0522000	1.44827e-15	-1.6549	down	methyltransferase family protein, expressed
Os06g0140400	2.66295e-06	-1.65113	down	homeobox-leucine zipper protein HOX28
Os05g0579600	0.00776907	-1.6489	down	protein RADIALIS-like 3
Os06g0648200	2.83446e-05	-1.64328	down	uncharacterized protein LOC4341670
Os09g0425200	0.000351645	-1.64219	down	hypothetical protein EE612_047932 [Oryza sativa]
Os08g0198800	2.07065e-11	-1.6406	down	hypothetical protein EE612_042644, partial [Oryza sativa]
Os04g0535600	3.29289e-38	-1.63904	down	beta-fructofuranosidase 1
Os09g0468000	0.00290693	-1.63704	down	protein DETOXIFICATION 27
Os01g0239300	0.00215117	-1.63703	down	uncharacterized protein LOC9271557
Os08g0203300	5.71171e-12	-1.63622	down	Os08g0203300, partial
Os08g0113400	0.000873673	-1.63579	down	uncharacterized protein LOC4344500
Os03g0808900	3.70035e-08	-1.63284	down	putative raffinose synthase or seed imbibition protein
Os05g0506800	2.24273e-07	-1.62772	down	hypothetical protein EE612_030518 [Oryza sativa]
Os03g0161600	0.010792	-1.6267	down	Hypothetical protein
Os11g0118500	5.35176e-06	-1.62539	down	BTB/POZ domain-containing protein At3g08570 isoform X1
Os03g0134566	1.08121e-07	-1.62538	down	Putative cytochrome P450
Os09g0100800	0.00217852	-1.62362	down	probable transcription factor At2g01370 isoform X5
Os04g0584050	0.0312874	-1.62317	down	hypothetical protein EE612_025185, partial [Oryza sativa]
Os02g0150600	1.13913e-08	-1.62045	down	disease resistance protein RGA2
Os02g0114050	0.00500752	-1.61857	down	protein WALLS ARE THIN 1
Os01g0921800	3.18396e-20	-1.61781	down	hypothetical protein
Os10g0180800	7.28219e-06	-1.61438	down	Calcium binding EGF domain containing protein, expressed
Os02g0112100	0.00435209	-1.61261	down	high-affinity nitrate transporter 2.2
Os04g0526300	1.3957e-09	-1.61229	down	cytosolic sulfotransferase 8
Os09g0115900	0.000667679	-1.61004	down	uncharacterized protein LOC4346412
Os09g0481600	6.66781e-07	-1.607	down	hypothetical protein DAI22_09g141100
Os02g0229800	0.0168148	-1.60478	down	uncharacterized protein LOC4328801
Os02g0504700	4.85177e-13	-1.59709	down	hypothetical protein
Os01g0172600	1.90609e-05	-1.58885	down	putative peroxidase
Os02g0582900	0.0137325	-1.58784	down	unnamed protein product
Os03g0667300	0.00567754	-1.58676	down	putative iron transporter 2
Os03g46454	0.000460566	-1.58572	down	Os08g0112200
Os06g0112300	0.00320537	-1.58403	down	B3 domain-containing protein Os06g0112300
Os12g0267500	9.25703e-05	-1.58379	down	expressed protein
Os04g0513400	0.0224665	-1.58128	down	hypothetical protein EE612_024382 [Oryza sativa]
Os07g0191650	2.13895e-10	-1.57959	down	hypothetical protein EE612_037614, partial [Oryza sativa]
Os01g0221100	1.1293e-08	-1.57699	down	RecName: Full=Jasmonoyl--L-amino acid synthetase GH3.3; AltName: Full=Auxin-responsive GH3-like protein 3; Short=OsGH3-3; AltName: Full=Indole-3-acetic acid-amido synthetase GH3.3; AltName: Full=Jasmonate-amino acid synthetase JAR2; AltName: Full=Jasmonic acid-amido synthetase JAR2; AltName: Full=Protein JASMONATE RESISTANT 2; Short=OsJAR2
Os04g0639800	0.00385574	-1.57637	down	hypothetical protein OsI_17608 [Oryza sativa Indica Group]
Os06g0105700	6.99928e-10	-1.574	down	WAT1-related protein At5g47470
Os02g0125600	0.000530647	-1.57388	down	probable alkaline/neutral invertase F
Os10g0469900	1.84262e-05	-1.57342	down	protein NRT1/ PTR FAMILY 5.2
Os09g0537100	0.0187508	-1.57338	down	Os09g0537100
Os03g0307200	0.0145013	-1.57074	down	Nicotianamine synthase 2
Os05g0524300	1.25414e-10	-1.56944	down	Os05g0524300, partial
Os04g0550950	0.000160307	-1.56559	down	hypothetical protein OsJ_15697
Os03g0621400	0.00392671	-1.56519	down	protein TANC1 isoform X1
Os09g0500100	0.00462273	-1.56368	down	hypothetical protein EE612_048749 [Oryza sativa]
Os08g0468100	2.25211e-11	-1.56319	down	nitrate reductase [NADH] 1
Os06g0202300	3.27797e-12	-1.56313	down	uncharacterized protein LOC4340417
Os02g0575500	1.8065e-06	-1.5601	down	hypothetical protein OsI_07774 [Oryza sativa Indica Group]
Os01g0215500	0.00665386	-1.56001	down	putative esterase
Os01g0544200	0.00697737	-1.55455	down	hypothetical protein EE612_003308 [Oryza sativa]
Os03g0169400	0.00195109	-1.55423	down	hypothetical protein ZEAMMB73_Zm00001d048321 [Zea mays]
Os06g0163800	6.05917e-19	-1.55386	down	disease resistance protein PIK6-NP-like
Os07g0593000	3.7224e-08	-1.55365	down	zinc finger protein 7
Os11g0673900	1.14923e-08	-1.55229	down	Os11g0673900
Os08g0414700	6.33353e-09	-1.55203	down	probable alpha,alpha-trehalose-phosphate synthase [UDP-forming] 10
Os02g0632700	0.0178622	-1.55045	down	unknown protein
Os08g0475100	0.000156905	-1.5428	down	tuliposide A-converting enzyme b2, amyloplastic
Os01g0978500	7.55655e-09	-1.54136	down	Os01g0978500, partial
Os12g0582600	0.00333515	-1.54129	down	Os04g0596850
Os06g0349800	3.39395e-08	-1.53949	down	uncharacterized protein LOC4340978
Os08g0376300	3.11195e-06	-1.53598	down	receptor-like protein kinase HSL1
Os01g0680500	2.55228e-12	-1.5344	down	Os01g0680500
Os01g0198500	0.000739154	-1.53096	down	uncharacterized protein LOC4327339
Os10g0186200	0.00412991	-1.52997	down	Os10g0186200
Os09g0512000	0.000441905	-1.52984	down	protein transport protein Sec61 subunit alpha
Os04g0555300	2.73288e-16	-1.5293	down	putative glycerol-3-phosphate transporter 1
Os06g0654900	2.90975e-07	-1.52885	down	zinc finger protein CONSTANS-LIKE 5
Os09g0419100	3.90893e-06	-1.52783	down	Os09g0419100
Os04g0452100	9.25806e-08	-1.52779	down	cryptochrome-1 isoform X1
Os01g0310600	0.0227395	-1.52468	down	unknown protein
Os10g0364900	9.10107e-08	-1.52073	down	hypothetical protein EE612_050922 [Oryza sativa]
Os05g0565400	0.000348252	-1.52049	down	uncharacterized protein LOC4339629
Os01g0937200	1.24208e-10	-1.51993	down	basic 7S globulin 2
Os03g0201901	2.52108e-14	-1.51913	down	hypothetical protein Zm00014a_016228 [Zea mays]
Os07g0649400	0.000313697	-1.51852	down	hypothetical protein
Os05g0128100	0.00198673	-1.51768	down	Os05g0128100
Os06g0559000	0.0122643	-1.51583	down	hypothetical protein EE612_034806 [Oryza sativa]
Os06g0613800	0.00242823	-1.51539	down	Os06g0613800
Os01g0859200	3.94144e-05	-1.51317	down	hypothetical protein DAI22_01g407000
Os08g0376600	3.43172e-05	-1.51179	down	leucine-rich repeat receptor protein kinase EMS1
Os09g0409000	1.70225e-10	-1.51085	down	uncharacterized protein LOC4347026
Os07g0448100	1.01323e-23	-1.50981	down	aquaporin PIP2-4
Os05g0500100	7.73585e-09	-1.50855	down	hypothetical protein
Os12g0121200	0.00714369	-1.50731	down	Os12g0121200, partial
Os06g0318533	8.46721e-11	-1.50711	down	hypothetical protein OsJ_21144
Os08g0160600	6.51778e-05	-1.50691	down	unknown protein
Os01g0901600	8.82865e-09	-1.50579	down	4-coumarate--CoA ligase-like 6
Os08g0152400	0.000820277	-1.50274	down	cytochrome P450 89A2
Os08g0412500	5.7685e-14	-1.5024	down	mitochondrial pyruvate carrier 1
