# Supplementary material for: A Glucuronic Acid-Producing Endophyte Pseudomonas sp. MCS15 Reduces Cadmium Uptake in Rice by Inhibition of Ethylene Biosynthesis
Source: Front Plant Sci. 2022 Apr 14;13:876545. doi: 10.3389/fpls.2022.876545 (PMC9047996; doi:10.3389/fpls.2022.876545)
Supplement: Supplementary file 1 [file Data_Sheet_1.ZIP › Table 3.xlsx]

## Sheet: Sheet1
Gene ID	FDR	FC	Annotation
Os09g0451400	1.98272e-22	1.94757	OsACO1
Os02g0771600	6.47e-35	-3.63016	OsACO3
Os11g0186900	1.21e-10	-2.01607	OsACO4
Os05g0149400	1.45e-06	-2.01667	OsACO5
Os04g0578000	2.91e-35	-2.26742	OsACS2
Os01g0192900	6.06e-18	-2.26475	OsACS5
Os03g0667500	0.00369461	-2.59107	OsIRT1
Os03g0667300	0.00567754	-1.58676	OsIRT2
Os03g0307300	0.0131211	-2.69424	OsNAS1
Os03g0307200	0.0145013	-1.57074	OsNAS2
Os02g0650300	1.45e-27	-3.60864	OsYSL15
